# Supplementary material for: Sequence Evolution of the Intrinsically Disordered and Globular Domains of a Model Viral Oncoprotein
Source: PLoS One. 2012 Oct 31;7(10):e47661. doi: 10.1371/journal.pone.0047661 (PMC3485249; doi:10.1371/journal.pone.0047661)
Supplement: File S1 — List of E7 sequences included in the E7 sequence database. (XLS) [file pone.0047661.s001.xls]

## Sheet: LIST OF SEQUENCES
Genus	Species	Type	NCBI GI	Common Name	Scientific Name	SEQUENCE NAME (ALIGNMENT)	ALIGN E7N	ALIGN E7C
Alpha	Alpha 1	HPV32	549284	Human	Homo sapiens	>E7_Alpha1_HPV32_|gi|549284|sp|P36827|	YES	YES
Alpha	Alpha 1	HPV42	137800	Human	Homo sapiens	>E7_Alpha1_HPV42_|gi|137800|sp|P27231|	YES	YES
Alpha	Alpha 2	HPV10	549275	Human	Homo sapiens	>E7_Alpha2_HPV10_|gi|549275|sp|P36818|	YES	YES
Alpha	Alpha 2	HPV94	57013120	Human	Homo sapiens	>E7_Alpha2_HPV94_|gi|57013120|sp|Q705D1|	YES	YES
Alpha	Alpha 2	HPV117	25680772	Human	Homo sapiens	>E7_Alpha2_HPV117_|gi|256807726|gb|ACV30143.1|_	YES	YES
Alpha	Alpha 2	HPV125	339639366	Human	Homo sapiens	>E7_alpha2_HPV125_|gi|339639366|emb|CBD35695.2|	YES	YES
Alpha	Alpha 2	HPV28	1718144	Human	Homo sapiens	>E7_Alpha2_HPV28_|gi|1718144|sp|P50783|	YES	YES
Alpha	Alpha 2	HPV3	X74462.1 (genome)	Human	Homo sapiens	>E7_Alpha2_HPV003|E7_HPV003	YES	YES
Alpha	Alpha 2	HPV29	1718145	Human	Homo sapiens	>E7_Alpha2_HPV29_|gi|1718145|sp|P50784|	YES	YES
Alpha	Alpha 2	HPV77	2911560	Human	Homo sapiens	>E7_Alpha2_HPV77_|gi|2911560|emb|CAA75464.1|	YES	YES
Alpha	Alpha 3	HPV72	1491685	Human	Homo sapiens	>E7_Alpha3_HPV72_|gi|1491685|emb|CAA63874.1|	YES	YES
Alpha	Alpha 3	HPV61	3024825	Human	Homo sapiens	>E7_Alpha3_HPV61_|gi|3024825|sp|Q80949|	YES	YES
Alpha	Alpha 3	HPV81	40804511	Human	Homo sapiens	>E7_Alpha3_HPV81_|gi|40804511|emb|CAF05693.1|	YES	YES
Alpha	Alpha 3	HPV62	39932601	Human	Homo sapiens	>E7_Alpha3_HPV62_|gi|39932601|gb|AAR32247.1|	YES	YES
Alpha	Alpha 3	HPV89	22095	Human	Homo sapiens	>E7_Alpha3_HPVcand89_|gi|22095324|gb|AAM92152.1|AF436128_2	YES	YES
Alpha	Alpha 3	HPV83	5059326	Human	Homo sapiens	>E7_Alpha3_HPV83_|gi|5059326|gb|AAD38969.1|AF151983_2	YES	YES
Alpha	Alpha 3	HPV102	71726720	Human	Homo sapiens	>E7_Alpha3_HPV102_|gi|71726720|gb|AAZ39521.1|	YES	YES
Alpha	Alpha 3	HPV86	15741129	Human	Homo sapiens	>E7_Alpha3_HPV86_|gi|15741129|gb|AAL06736.1|AF349909_2	YES	YES
Alpha	Alpha 3	HPV87	14475	Human	Homo sapiens	>E7_Alpha3_HPVcand87_|gi|14475580|emb|CAC17713.2|	YES	YES
Alpha	Alpha 3	HPV114	289656453	Human	Homo sapiens	>E7_Alpha3_HPV114_|gi|289656453|gb|ADD14046.1|	YES	YES
Alpha	Alpha 3	HPV84	12958169	Human	Homo sapiens	>E7_Alpha3_HPV84_|gi|12958169|gb|AAK09272.1|AF293960_2	YES	YES
Alpha	Alpha 4	HPV2	125660688	Human	Homo sapiens	>E7_Alpha4_HPV2_|gi|125660688|gb|ABN49465.1|	YES	YES
Alpha	Alpha 4	HPV2a	137794	Human	Homo sapiens	>E7_Alpha4_HPV2a_|gi|137794|sp|P25485|	YES	YES
Alpha	Alpha 4	HPV27	549282	Human	Homo sapiens	>E7_Alpha4_HPV27_|gi|549282|sp|P36825|	YES	YES
Alpha	Alpha 4	HPV27b	71061111	Human	Homo sapiens	>E7_Alpha4_HPV27b_|gi|71061111|dbj|BAE16264.1|	YES	YES
Alpha	Alpha 4	HPV57	137804	Human	Homo sapiens	>E7_Alpha4_HPV57_|gi|137804|sp|P22160|	YES	YES
Alpha	Alpha 4	HPV57b	U37537.1 (genome)	Human	Homo sapiens	>E7_Alpha4_HPV57b_|E7_HPV057b	YES	YES
Alpha	Alpha 4	HPV57c	157678965	Human	Homo sapiens	>E7_Alpha4_HPV57c_|gi|157678965|dbj|BAF80481.1|	YES	YES
Alpha	Alpha 5	HPV26	549281	Human	Homo sapiens	>E7_Alpha5_HPV26_|gi|549281|sp|P36824|	YES	YES
Alpha	Alpha 5	HPV69	76363469	Human	Homo sapiens	>E7_Alpha5_HPV69_|gi|76363469|sp|Q9JH50|	YES	YES
Alpha	Alpha 5	HPV51	137803	Human	Homo sapiens	>E7_Alpha5_HPV51_|gi|137803|sp|P26558|	YES	YES
Alpha	Alpha 5	HPV82	6970429	Human	Homo sapiens	>E7_Alpha5_HPV82_|gi|6970429|dbj|BAA90736.1|	YES	YES
Alpha	Alpha 6	HPV30	549283	Human	Homo sapiens	>E7_Alpha6_HPV30_|gi|549283|sp|P36826|	YES	YES
Alpha	Alpha 6	HPV53	549290	Human	Homo sapiens	>E7_Alpha6_HPV53_|gi|549290|sp|P36832|	YES	YES
Alpha	Alpha 6	HPV56	549291	Human	Homo sapiens	>E7_Alpha6_HPV56_|gi|549291|sp|P36833|	YES	YES
Alpha	Alpha 6	HPV66	3024844	Human	Homo sapiens	>E7_Alpha6_HPV66_|gi|3024844|sp|Q80956|	YES	YES
Alpha	Alpha 7	HPV68	1718147	Human	Homo sapiens	>E7_Alpha7_HPV68_|gi|1718147|sp|P54668|	YES	YES
Alpha	Alpha 7	HPV68a	71726687	Human	Homo sapiens	>E7_Alpha7_HPV68a_|gi|71726687|gb|AAZ39492.1|	YES	YES
Alpha	Alpha 7	HPV68b	323669634	Human	Homo sapiens	>E7_Alpha7_HPV68b_|gi|323669634|emb|CBY85086.1|	YES	YES
Alpha	Alpha 7	HPVMe180	137808	Human	Homo sapiens	>E7_Alpha7_HPVMe180_|gi|137808|sp|P27963.1|	YES	YES
Alpha	Alpha 7	HPV39	137798	Human	Homo sapiens	>E7_Alpha7_HPV39_|gi|137798|sp|P24837|	YES	YES
Alpha	Alpha 7	HPV70	1718148	Human	Homo sapiens	>E7_Alpha7_HPV70_|gi|1718148|sp|P50785|	YES	YES
Alpha	Alpha 7	HPV85	45747	Human	Homo sapiens	>E7_Alpha7_candHPV85_|gi|4574722|gb|AAD24182.1|AF131950_2_	YES	YES
Alpha	Alpha 7	HPV18	137792	Human	Homo sapiens	>E7_Alpha7_HPV18_|gi|137792|sp|P06788|	YES	YES
Alpha	Alpha 7	HPV45	549287	Human	Homo sapiens	>E7_Alpha7_HPV45_|gi|549287|sp|P21736|	YES	YES
Alpha	Alpha 7	HPV97	126738385	Human	Homo sapiens	>E7_Alpha7_HPV97_|gi|126738385|gb|ABO27077.1|	YES	YES
Alpha	Alpha 7	HPV59	557238	Human	Homo sapiens	>E7_Alpha7_HPV59_|gi|557238|emb|CAA54850.1|	YES	YES
Alpha	Alpha 8	HPV40	549286	Human	Homo sapiens	>E7_Alpha8_HPV40_|gi|549286|sp|P36829|	YES	YES
Alpha	Alpha 8	HPV7	549273	Human	Homo sapiens	>E7_Alpha8_HPV7_|gi|549273|sp|P36816|	YES	YES
Alpha	Alpha 8	HPV43	40804476	Human	Homo sapiens	>E7_Alpha8_HPV43_|gi|40804476|emb|CAF05784.1|	YES	YES
Alpha	Alpha 8	HPV91	22023570	Human	Homo sapiens	>E7_Alpha8_HPV91_|gi|22023570|gb|AAM89131.1|AF419318_2	YES	YES
Alpha	Alpha 9	HPV35	137797	Human	Homo sapiens	>E7_Alpha9_HPV35_|gi|137797|sp|P27230|7	YES	YES
Alpha	Alpha 9	HPV35H	396999	Human	Homo sapiens	>E7_Alpha9_HPV35H_|gi|396999|emb|CAA52562.1|	YES	YES
Alpha	Alpha 9	HPV31	137795	Human	Homo sapiens	>E7_Alpha9_HPV31_|gi|137795|sp|P17387|	YES	YES
Alpha	Alpha 9	HPV16	137791	Human	Homo sapiens	>E7_Alpha9_HPV16_|gi|137791|sp|P03129|	YES	YES
Alpha	Alpha 9	HPV33	137796	Human	Homo sapiens	>E7_Alpha9_HPV33_|gi|137796|sp|P06429|	YES	YES
Alpha	Alpha 9	HPV58	137805	Human	Homo sapiens	>E7_Alpha9_HPV58_|gi|137805|sp|P26557|	YES	YES
Alpha	Alpha 9	HPV52	549289	Human	Homo sapiens	>E7_Alpha9_HPV52_|gi|549289|sp|P36831|	YES	YES
Alpha	Alpha 9	HPV67	3228269	Human	Homo sapiens	>E7_Alpha9_HPV67_|gi|3228269|dbj|BAA66110.1|	YES	YES
Alpha	Alpha 10	HPV6A	3024848	Human	Homo sapiens	>E7_Alpha10_HPV6A_|gi|3024848|sp|Q84292|	YES	YES
Alpha	Alpha 10	HPV6B	137807	Human	Homo sapiens	>E7_Alpha10_HPV6B_|gi|137807|sp|P06464|	YES	YES
Alpha	Alpha 10	HPV6	6002619	Human	Homo sapiens	>E7_Alpha10_HPV6_|gi|6002619|gb|AAF00065.1|AF092932_7	YES	YES
Alpha	Alpha 10	HPV11	137790	Human	Homo sapiens	>E7_Alpha10_HPV11_|gi|137790|sp|P04020|	YES	YES
Alpha	Alpha 10	PpPV1	267301	Pygmy Chimpanzee	Pan paniscus	>E7_Alpha10_PCPV1_|gi|267301|sp|Q02272|	YES	YES
Alpha	Alpha 10	PtPV1 (CcPV1)	9629722	Common chimpanzee	Pan troglodytes	>E7_Alpha10_CCPV1_|gi|9629722|ref|NP_045012.1|	YES	YES
Alpha	Alpha 10	HPV13	267300	Human	Homo sapiens	>E7_Alpha10_HPV13_|gi|267300|sp|Q02271|	YES	YES
Alpha	Alpha 10	HPV44	3024819	Human	Homo sapiens	>E7_Alpha10_HPV44_|gi|3024819|sp|Q80914|	YES	YES
Alpha	Alpha 10	HPV55	3183193	Human	Homo sapiens	>E7_Alpha10_HPV55_|gi|3183193|sp|Q80935|	YES	YES
Alpha	Alpha 10	HPV74	1491799	Human	Homo sapiens	>E7_Alpha10_HPV74_|gi|1491799|gb|AAC55128.1|	YES	YES
Alpha	Alpha 11	HPV34	549285	Human	Homo sapiens	>E7_Alpha11_HPV34_|gi|549285|sp|P36828|	YES	YES
Alpha	Alpha 11	HPV73	1491694	Human	Homo sapiens	>E7_Alpha11_HPV73_|gi|1491694|emb|CAA63883.1|	YES	YES
Alpha	Alpha 12	MFPV10	186972286	Cynomolgus macaque	Macaca fascicularis	>E7_Alpha12_MFPV10_|gi|186972286|gb|ACC99400.1|	YES	YES
Alpha	Alpha 12	MFPV4	16101951	Cynomolgus macaque	Macaca fascicularis	>E7_Alpha12_MFPV4_|gi|161019516|gb|ABX56084.1|	YES	YES
Alpha	Alpha 12	MmPV1	137811	Rhesus macaque	Macacca mulata	>E7_Alpha12_RHPV1_|gi|137811|sp|P22161|	YES	YES
Alpha	Alpha 12	RhPV1	256860449	Rhesus macaque	Macacca mulata	>E7_Alpha12_RHPV1b_|gi|256860449|gb|ACV32159.1|	YES	YES
Alpha	Alpha 12	MFPV3	16101949	Cynomolgus macaque	Macaca fascicularis	>E7_Alpha12_MFPV3_|gi|161019496|gb|ABX56066.1|	YES	YES
Alpha	Alpha 12	MFPV3b	1566334	Cynomolgus macaque	Macaca fascicularis	>E7_Alpha12_MFPV3b_|gi|156633499|gb|ABU90822.1|	YES	YES
Alpha	Alpha 12	MFPV9	186972296	Cynomolgus macaque	Macaca fascicularis	>E7_Alpha12_MFPV9_|gi|186972296|gb|ACC99409.1|	YES	YES
Alpha	Alpha 12	MFPV5	16101953	Cynomolgus macaque	Macaca fascicularis	>E7_Alpha12_MFPV5_|gi|161019536|gb|ABX56102.1|	YES	YES
Alpha	Alpha 12	MFPV8	16101952	Cynomolgus macaque	Macaca fascicularis	>E7_Alpha12_MFPV8_|gi|161019526|gb|ABX56093.1|	YES	YES
Alpha	Alpha 12	MFPV11	2535589	Cynomolgus macaque	Macaca fascicularis	>E7_Alpha12_MFPV11_|gi|253558908|gb|ACT32129.1|	YES	YES
Alpha	Alpha 12	MFPV7	161019486	Cynomolgus macaque	Macaca fascicularis	>E7_Alpha12_MFPV7_|gi|161019486|gb|ABX56057.1|	YES	YES
Alpha	Alpha 12	MFPV6	16101950	Cynomolgus macaque	Macaca fascicularis	>E7_Alpha12_MFPV6_|gi|161019509|gb|ABX56078.1|	YES	YES
Alpha	Alpha 13	HPV54	3024830	Human	Homo sapiens	>E7_Alpha13_HPV54_|gi|3024830|sp|Q81019|	YES	YES
Alpha	Alpha 14	HPV106	71726712	Human	Homo sapiens	>E7_Alpha14_HPV106_|gi|71726712|gb|AAZ39514.1|	YES	YES
Alpha	Alpha 14	HPV71	37622203	Human	Homo sapiens	>E7_Alpha14_HPV71_|gi|37622203|gb|AAQ95199.1|	YES	YES
Alpha	Alpha 14	HPV90	22138	Human	Homo sapiens	>E7_Alpha14_HPVcand90_|gi|22138124|ref|NP_671504.1|	YES	YES
Alpha	Alpha 14	CgPV1	320526312	Mantled guereza	Colobus guereza	>E7_Alpha14_CgPV1_|gi|320526312|gb|ADW41702.1|	YES	YES
Beta	Beta 1	HPV24	1718143	Human	Homo sapiens	>E7_Beta1_HPV24_|gi|1718143|sp|P50782.1| ex beta	YES	YES
Beta	Beta 1	HPV105	238623460	Human	Homo sapiens	>E7_Beta1_HPV105_|gi|238623460|emb|CAW42261.1|	YES	YES
Beta	Beta 1	HPV12	549276	Human	Homo sapiens	>E7_Beta1_HPV12_|gi|549276|sp|P36819|	YES	YES
Beta	Beta 1	HPV124	296495870	Human	Homo sapiens	>E7_Beta1_HPV124_|gi|296495870|gb|ADH29827.1|_	YES	YES
Beta	Beta 1	HPV14	808880	Human	Homo sapiens	>E7_Beta1_HPV14_|gi|808880|dbj|BAA09114.1|_	YES	YES
Beta	Beta 1	HPV19	549279	Human	Homo sapiens	>E7_Beta1_HPV19_|gi|549279|sp|P36822|	YES	YES
Beta	Beta 1	HPV20	1718139	Human	Homo sapiens	>E7_Beta1_HPV20_|gi|1718139|sp|P50778|	YES	YES
Beta	Beta 1	HPV21	1718140	Human	Homo sapiens	>E7_Beta1_HPV21_|gi|1718140|sp|P50779|	YES	YES
Beta	Beta 1	HPV25	549280	Human	Homo sapiens	>E7_Beta1_HPV25_|gi|549280|sp|P36823|	YES	YES
Beta	Beta 1	HPV36	1718146	Human	Homo sapiens	>E7_Beta1_HPV36_|gi|1718146|sp|P50811|	YES	YES
Beta	Beta 1	HPV47	137802	Human	Homo sapiens	>E7_Beta1_HPV47_|gi|137802|sp|P22423|	YES	YES
Beta	Beta 1	HPV5	137788	Human	Homo sapiens	>E7_Beta1_HPV05_|gi|137788|sp|P06932|	YES	YES
Beta	Beta 1	HPV5B	137806	Human	Homo sapiens	>E7_Beta1_HPV5B_|gi|137806|sp|P26559|	YES	YES
Beta	Beta 1	HPV8	137789	Human	Homo sapiens	>E7_Beta1_HPV08_|gi|137789|sp|P06430|	YES	YES
Beta	Beta 1	HPV93	37089394	Human	Homo sapiens	>E7_Beta1_HPV93_|gi|37089394|gb|AAQ88282.1|_	YES	YES
Beta	Beta 1	HPV98	238623429	Human	Homo sapiens	>E7_Beta1_HPV98_|gi|238623429|emb|CAW42214.1|	YES	YES
Beta	Beta 1	HPV99	238623437	Human	Homo sapiens	>E7_Beta1_HPV99_|gi|238623437|emb|CAW42227.1|	YES	YES
Beta	Beta 1	MFPV1	122891972	Cynomolgus macaque	Macaca fascicularis	>E7_Beta1_MFPV1_|gi|122891972|gb|ABM67066.1|_	YES	YES
Beta	Beta 1	HPVRTRX7	2218081	Human	Homo sapiens	>E7_Beta1_HPVRTRX7_|gi|2218081|gb|AAB61641.1|	YES	YES
Beta	Beta 1	HPV118	256807733	Human	Homo sapiens	>E7_Beta1_HPV118_|gi|256807733|gb|ACV30149.1|	YES	YES
Beta	Beta 1	CgPV2	338209367	Mantled guereza	Colobus guereza	>E7_Beta1_CgPV2_UNK_|gi|338209367|ref|YP_004646339.1|	YES	YES
Beta	Beta 2	HPVYESBX-3a	270119450	Human	Homo sapiens	>E7_Beta2_HPVYESBX3a_|gi|270119450|emb|CBI67299.1|	YES	YES
Beta	Beta 2	HPV100	238623444	Human	Homo sapiens	>E7_Beta2_HPV100_|gi|238623444|emb|CAW42236.1|	YES	YES
Beta	Beta 2	HPV104	238623452	Human	Homo sapiens	>E7_Beta2_HPV104_|gi|238623452|emb|CAW42248.1|	YES	YES
Beta	Beta 2	HPV107	126131395	Human	Homo sapiens	>E7_Beta2_HPV107_|gi|126131395|gb|ABN79868.1|_	YES	YES
Beta	Beta 2	HPV110	186461196	Human	Homo sapiens	>E7_Beta2_HPV110_|gi|186461196|gb|ACC78264.1|_	YES	YES
Beta	Beta 2	HPV111	186461204	Human	Homo sapiens	>E7_Beta2_HPV111_|gi|186461204|gb|ACC78271.1|_	YES	YES
Beta	Beta 2	HPV113	238623467	Human	Homo sapiens	>E7_Beta2_HPV113_|gi|238623467|emb|CAW42271.1|	YES	YES
Beta	Beta 2	HPV120	296495838	Human	Homo sapiens	>E7_Beta2_HPV120_|gi|296495838|gb|ADH29799.1|_	YES	YES
Beta	Beta 2	HPV122	296495854	Human	Homo sapiens	>E7_Beta2_HPV122_|gi|296495854|gb|ADH29813.1|_	YES	YES
Beta	Beta 2	HPV15	549277	Human	Homo sapiens	>E7_Beta2_HPV15_|gi|549277|sp|P36820|	YES	YES
Beta	Beta 2	HPV151	290964863	Human	Homo sapiens	>E7_Beta2_HPV151_|gi|290964863|emb|CBK38954.1|_	YES	YES
Beta	Beta 2	HPV17	549278	Human	Homo sapiens	>E7_Beta2_HPV17_|gi|549278|sp|P36821|	YES	YES
Beta	Beta 2	HPV22	1718141	Human	Homo sapiens	>E7_Beta2_HPV22_|gi|1718141|sp|P50780|	YES	YES
Beta	Beta 2	HPV23	1718142	Human	Homo sapiens	>E7_Beta2_HPV23_|gi|1718142|sp|P50781|	YES	YES
Beta	Beta 2	HPV37	3024816	Human	Homo sapiens	>E7_Beta2_HPV37_|gi|3024816|sp|Q80901|	YES	YES
Beta	Beta 2	HPV38	3024818	Human	Homo sapiens	>E7_Beta2_HPV38_|gi|3024818|sp|Q80908|	YES	YES
Beta	Beta 2	HPV38b	68304488	Human	Homo sapiens	>E7_Beta2_HPV38b_|gi|68304488|gb|AAY89820.1|_	YES	YES
Beta	Beta 2	HPV80	2911567	Human	Homo sapiens	>E7_Beta2_HPV80_|gi|2911567|emb|CAA75471.1|_	YES	YES
Beta	Beta 2	HPV09	549274	Human	Homo sapiens	>E7_Beta2_HPV09_|gi|549274|sp|P36817|	YES	YES
Beta	Beta 2	HPVFA75/KI88	186461188	Human	Homo sapiens	>E7_Beta2_HPVFA75-KI88-03_|gi|186461188|gb|ACC78257.1|	YES	YES
Beta	Beta 3	HPV115	270048214	Human	Homo sapiens	>E7_Beta3_HPV115_|gi|270048214|gb|ACZ58404.1|	YES	YES
Beta	Beta 3	HPV49	549288	Human	Homo sapiens	>E7_Beta3_HPV49_|gi|549288|sp|P36830|	YES	YES
Beta	Beta 3	HPV75	2911546	Human	Homo sapiens	>E7_Beta3_HPV75_|gi|2911546|emb|CAA75450.1|	YES	YES
Beta	Beta 3	HPV76	2911553	Human	Homo sapiens	>E7_Beta3_HPV76_|gi|2911553|emb|CAA75457.1|_	YES	YES
Beta	Beta 4	HPV92	27531788	Human	Homo sapiens	>E7_Beta4_HPV92_|gi|27531788|ref|NP_775306.1|_	YES	YES
Beta	Beta 5	HPV150	290964855	Human	Homo sapiens	>E7_Beta5_HPV150_|gi|290964855|emb|CBK38947.1|	YES	YES
Beta	Beta 5	HPV96	37595912	Human	Homo sapiens	>E7_Beta5_HPV96_|gi|37595912|ref|NP_932320.1|_	YES	YES
Beta	Beta 6	MFPV2	338209359	Cynomolgus macaque	Macaca fascicularis	>E7_Beta6_MFPV2_UNK_|gi|338209359|ref|YP_004646332.1|	YES	YES
Gamma	Gamma 1	HPV4	586228	Human	Homo sapiens	>E7_Gamma1_HPV4_|gi|586228|sp|Q07857.1|	YES	YES
Gamma	Gamma 1	HPV65	586230	Human	Homo sapiens	>E7_Gamma1_HPV65_|gi|586230|sp|Q07859.1|	YES	YES
Gamma	Gamma 1	HPV95	40804522	Human	Homo sapiens	>E7_Gamma1_HPV95_|gi|40804522|emb|CAF05703.1|	YES	YES
Gamma	Gamma 2	HPV48	3024821	Human	Homo sapiens	>E7_Gamma2_HPV48_|gi|3024821|sp|Q80921.1|	YES	YES
Gamma	Gamma 3	HPV50	3183191	Human	Homo sapiens	>E7_Gamma3_HPV50_|gi|3183191|sp|Q80928.1|	YES	YES
Gamma	Gamma 3	HPV131	312451802	Human	Homo sapiens	>E7_Gamma3_HPV131_UNK_|gi|312451802|gb|ADQ85958.1|	YES	YES
Gamma	Gamma 4	HPV60	3024823	Human	Homo sapiens	>E7_Gamma4_HPV60_|gi|3024823|sp|Q80942.1|	YES	YES
Gamma	Gamma 5	HPV88	167600367	Human	Homo sapiens	>E7_Gamma5_HPV88_|gi|167600367|ref|YP_001672009.1|	YES	YES
Gamma	Gamma 6	HPV101	109390390	Human	Homo sapiens	>E7_Gamma6_HPV101_|gi|109390390|ref|YP_656499.1|	YES	YES
Gamma	Gamma 6	HPV103	109390383	Human	Homo sapiens	>E7_Gamma6_HPV103_|gi|109390383|ref|YP_656493.1|	YES	YES
Gamma	Gamma 6	HPV108	224983323	Human	Homo sapiens	>E7_Gamma6_HPV108_|gi|224983323|ref|YP_002647034.1|	YES	YES
Gamma	Gamma 6	HPV128	313755947	Human	Homo sapiens	>E7_Gamma6_HPV128_UNK_|gi|313755947|gb|ADR77926.1|	YES	YES
Gamma	Gamma 7	HPV123	296495862	Human	Homo sapiens	>E7_Gamma7_HPV123_|gi|296495862|gb|ADH29820.1|	YES	YES
Gamma	Gamma 7	HPV109	225927562	Human	Homo sapiens	>E7_Gamma7_HPV109_|gi|225927562|ref|YP_002756539.1|	YES	YES
Gamma	Gamma 7	HPV149	312451786	Human	Homo sapiens	>E7_Gamma7_HPV149_|gi|312451786|gb|ADQ85944.1|	YES	YES
Gamma	Gamma 7	HPV134	312451826	Human	Homo sapiens	>E7_Gamma7_HPV134_UNK_|gi|312451826|gb|ADQ85979.1|	YES	YES
Gamma	Gamma 8	HPV112	225927570	Human	Homo sapiens	>E7_Gamma8_HPV112_|gi|225927570|ref|YP_002756546.1|	YES	YES
Gamma	Gamma 8	HPV119	296495830	Human	Homo sapiens	>E7_Gamma8_HPV119_|gi|296495830|gb|ADH29792.1|	YES	YES
Gamma	Gamma 9	HPV116	254810665	Human	Homo sapiens	>E7_Gamma9_HPV116_|gi|254810665|ref|YP_003084347.1|	YES	YES
Gamma	Gamma 9	HPV129	313755955	Human	Homo sapiens	>E7_Gamma9_HPV129_UNK_|gi|313755955|gb|ADR77933.1|	YES	YES
Gamma	Gamma 10	HPV121	297342358	Human	Homo sapiens	>E7_Gamma10_HPV121_|gi|297342358|ref|YP_003668026.1|	YES	YES
Gamma	Gamma 10	HPV130	312451794	Human	Homo sapiens	>E7_Gamma10_HPV130_|gi|312451794|gb|ADQ85951.1|	YES	YES
Gamma	Gamma 10	HPV133	312451818	Human	Homo sapiens	>E7_Gamma10_HPV133_|gi|312451818|gb|ADQ85972.1|	YES	YES
Gamma	Gamma 11	HPV132	312451802	Human	Homo sapiens	>E7_Gamma11_HPV131_UNK_|gi|312451802|gb|ADQ85958.1|	YES	YES
Gamma	Gamma 11	HPV148	317046149	Human	Homo sapiens	>E7_Gamma11_HPV148_UNK_|gi|317046149|ref|YP_004111310.1|	YES	YES
Gamma	Gamma 11	HPV127	293596088	Human	Homo sapiens	>E7_Gamma11_HPV127_UNK_|gi|293596088|gb|ADE45483.1|	YES	YES
Mu	Mu 1	HPV1a	137793	Human	Homo sapiens	>E7_Mu1_HPV1a_|gi|137793|sp|P06465.1|	YES	YES
Mu	Mu 2	HPV63	586229	Human	Homo sapiens	>E7_Mu2_HPV63_|gi|586229|sp|Q07858.1|	YES	YES
Nu	Nu 1	HPV41	137799	Human	Homo sapiens	>E7_Nu_HPV41_|gi|137799|sp|P27556.1|	YES	YES
Delta	Delta 1	AaPV1	137810	European Elk	Alces alces	>E7_Delta1_EEPV_(AaPV1)_|gi|137810|sp|P11332.1|	NO	YES
Delta	Delta 1	RtPV1	22901247	Reindeer	Rangifer tarandus	>E7_Delta1_RPV_(RtPV1)_|gi|22901247|gb|AAN09916.1|AF443292_2	NO	YES
Delta	Delta 2	OvPV1	1352844	American white-tailed deer	Odocoileus virginianus	>E7_Delta2_DPV1_(OvPV1)_|gi|1352844|sp|P03131.2|	NO	YES
Delta	Delta 4	BPV1	137784	Domestic cow	Bos taurus	>E7_Delta4_BPV1_|gi|137784|sp|P06933.1|	NO	YES
Delta	Delta 4	BPV2	137785	Domestic cow	Bos taurus	>E7_Delta4_BPV2_|gi|137785|sp|P11303.1|	NO	YES
Delta	Delta 5	CcaPV1	194268066	Western roe deer	Capreolus capreolus	>E7_Delta5_WRPV1_(CcaPV1)_|gi|194268066|ref|YP_002004568.1|	NO	YES
Delta	Delta UNK	BPV	238914480	Domestic cow	Bos taurus	>E7_Delta_BPV_Unk|gi|238914480|gb|ACR78109.1|	NO	YES
Delta	Delta UNK	CdPV1	326631678	Arabian Camel	Camelus dromedarius	>E7_Delta_CdPV1_UNK_|gi|326631678|ref|YP_004306466.1|	NO	YES
Delta	Delta UNK	CdPV2	326631688	Arabian Camel	Camelus dromedarius	>E7_Delta_CdPV2_UNK_|gi|326631688|ref|YP_004306473.1|	NO	YES
Epsilon	Epsilon 1	BPV5	57013118	Domestic cow	Bos taurus	>E7_Epsilon_BPV5_|gi|57013118|sp|Q8BDG6.1|	NO	YES
Epsilon	Epsilon 1	BPV8	68160304	Domestic cow	Bos taurus	>E7_Epsilon_BPV8_|gi|68160304|gb|AAY86737.1|	NO	YES
Zeta	Zeta 1	EcPV1	20428630	Domestic horse	Equus ferus caballus	>E7_Zeta_EcPV1_|gi|20428630|ref|NP_620508.1|	YES	YES
Eta	Eta 1	FcPV	21844536	Chaffinch (bird)	Fringilla coelebs	>E7_Eta_FcPV_|gi|21844536|ref|NP_663762.1|	No	No
Theta	Theta 1	PePV	21693251	Grey parrot (bird)	Psittacus erithacus	>E7_Theta_PePV_|gi|21693251|gb|AAM75200.1|	No	No
Iota	Iota 1	MnPV1	9627488	Multimammate mouse	Mastomys natalienYESs	>E7_Iota_MnPV1_|gi|9627488|ref|NP_042015.1|	YES	YES
Kappa	Kappa 2	SfPV1k	137787	Cottontail rabbit	Sylvilagus floridanus	>E7_Kappa2_SfPV1k_(CRPVK)_|gi|137787|sp|P03130.1|	YES	YES
Kappa	Kappa 2	SfPV1w	1718138	Cottontail rabbit	Sylvilagus floridanus	>E7_Kappa2_SfPV1w_(CRPVW)_|gi|1718138|sp|P51895.1|	YES	YES
Kappa	Kappa 1	OcPV1	9635135	New Zealand white rabbit	Oryctolagus cuniculus	>E7_Kappa1_OcPV1_(ROPV)_|gi|9635135|ref|NP_057842.1	YES	YES
Lambda	Lambda 1	UuPV1	77157777	Snow leopard	Uncia uncia	>E7_Lambda1_UuPV1_|gi|77157777|gb|ABA61872.1|	YES	YES
Lambda	Lambda 1	PlpPV1	62547915	Asiatic lion	Panthera leo persica	>E7_Lambda1_PlpPV1_|gi|62547915|gb|AAX86627.1|	YES	YES
Lambda	Lambda 1	PcPV1	62547907	Puma	Puma concolor	>E7_Lambda1_PcPV1_|gi|62547907|gb|AAX86620.1|_	YES	YES
Lambda	Lambda 1	LrPV1	62547899	Bobcat	Lynx rufus	>E7_Lambda1_LrPV1_|gi|62547899|gb|AAX86613.1|	YES	YES
Lambda	Lambda 1	FdPV1	19224324	Domestic cat	Felis domesticus	>E7_Lambda1_FdPV1_|gi|19224324|gb|AAL86454.1|AF480454_2_	YES	YES
Lambda	Lambda 2	CPV1	3915239	Domestic dog	Canis familiaris	>E7_Lambda2_CPV1_(CoPV)_|gi|3915239|sp|Q89759.1|	YES	YES
Lambda	Lambda 3	CPV6	258611064	Domestic dog	Canis familiaris	>E7_Lambda3_CPV6_|gi|258611064|ref|YP_003204676.1|	YES	YES
Lambda	Lambda 4	PIPV1	68304290	Racoon	Procyon lotor	>E7_Lambda4_PIPV1_|gi|68304290|ref|YP_249599.1|	YES	YES
Xi	Xi 1	BPV3	57013114	Domestic cow	Bos taurus	>E7_Xi_BPV3_|gi|57013114|sp|Q8BDD8.1|	YES	YES
Xi	Xi 1	BPV4	187608846	Domestic cow	Bos taurus	>E7_Xi_BPV4_|gi|187608846|sp|P08350.2|	YES	YES
Xi	Xi 1	BPV6	57013108	Domestic cow	Bos taurus	>E7_Xi_BPV6_|gi|57013108|sp|Q705F5.1|	YES	YES
Xi	Xi 1	BPV10	163914083	Domestic cow	Bos taurus	>E7_Xi_BPV10_|gi|163914083|dbj|BAF95815.1|	YES	YES
Xi	Xi 1	BPV9	163914076	Domestic cow	Bos taurus	>E7_Xi_BPV9_|gi|163914076|dbj|BAF95809.1|	YES	YES
Xi	Xi 1	BPVAA5	169641578	Domestic cow	Bos taurus	>E7_Xi_BPVAA5_Unk|gi|169641578|gb|ACA61500.1|	YES	YES
Xi	Xi 1	BPV11	301335133	Domestic cow	Bos taurus	>E7_Xi_BPV11_|gi|301335133|dbj|BAJ12073.1|	YES	YES
Pi	Pi 1	RnPV1	257136428	Norweian rat	Rattus novergicus	>E7_Pi1_RNPV_|gi|257136428|ref|YP_003169701.1|	YES	YES
Pi	Pi 1	MmiPV1	118129782	Old world harvest mouse	Micromys minutus	>E7_Pi1_MmiPV1_(MmPV1)_|gi|118129782|ref|YP_873940.1|	YES	YES
Pi	Pi 1	McPV2	116536730	Multimammate mouse	Mastomys coucha	>E7_Pi1_McPV2_|gi|116536730|ref|YP_803389.1|	YES	YES
Rho	Rho 1	TmPV1	56698750	Caribean manatee	Trichechus manatus	>E7_Rho_TmPV1_|gi|56698750|ref|YP_164622.1|	YES	YES
RhoUnk	Rho 1	FmPV1	56567503			>E7_Rho_FmPV1_UNK_|gi|56567503|gb|AAV98686.1|	YES	YES
Sigma	Sigma 1	EdPV1	62362148	North American porcupine	Erethizon dorsatum	>E7_Sigma_EdPV1_|gi|62362148|ref|YP_224222.1|	YES	YES
Tau	Tau 1	CPV2	56693038	Domestic dog	Canis familiaris	>E7_Tau_CPV2_|gi|56693038|ref|YP_164629.1|	YES	YES
Tau	Tau 1	CPV7	255683758	Domestic dog	Canis familiaris	>E7_Tau_CPV7_|gi|255683758|gb|ACU27441.1|	YES	YES
Phi	Phi 1	ChPV1	97331428	Domestic goat	Capra hircus	>E7_Phi_ChPV1_|gi|97331428|ref|YP_610954.1|	YES	YES
Chi	Chi 1	CPV3	83314074	Domestic dog	Canis familiaris	>E7_Chi1_CPV3_|gi|83314074|gb|ABC02204.1|_	YES	YES
Chi	Chi 1	CPV5	258611056	Domestic dog	Canis familiaris	>E7_Chi1_CPV5_|gi|258611056|ref|YP_003204669.1|	YES	YES
Chi	Chi 2	CPV4	156601579	Domestic dog	Canis familiaris	>E7_Chi2_CPV4_|gi|156601579|gb|ABU86869.1|	YES	YES
Psi	Psi 1	RaPV1	113200765	Egyptian rousette (bat)	Rousettus aegyptiacus	>E7_Psi_RaPV1_|gi|113200765|ref|YP_717908.1|	YES	YES
DyoEpsilon	DyoEpsilon 1	FlPV1	256352176	Yellownecked francolin (bird)	Francolinus leucoscepus	>E7_DyoEpsilon_FlPV_|gi|256352176|ref|YP_003104798.1|	NO	NO
DyoZeta	DyoZeta 1	CmPV1	187941628	Green seaturtle	Chelonia mydas	>E7_DyoZeta_CmPV1_|gi|187941628|gb|ACD39806.1|	NO	NO
DyoZeta	DyoZeta 1	CcPV1	212286050	Loggerhead turtle	Caretta caretta	>E7_DyoZeta_CcPV1_|gi|212286050|ref|YP_002308358.1|	NO	NO
DyoEta	DyoEta 1	EePV1	218685639	European hedgehog	Erinaceus europaeus	>E7_Dyoeta_EePV1_|gi|218685639|ref|YP_002427691.1|	YES	YES
DyoTheta	DyoTheta 1	FdPV2	209402851	Domestic cat	Felis domesticus	>E7_Dyotheta_FdPV2_|gi|209402851|gb|ACI46049.1|	YES	YES
DyoIota	DyoIota 1	EcPV2	187938333	Domestic horse	Equus ferus caballus	>E7_Dyoiota_EcPV2_|gi|187938333|gb|ACD38212.1|	YES	YES
UNK	UNK	MMPV1	295924010	House mouse	Mus musculus	>E7_UNK_MMPV1_MAMM_MOUSE_|gi|295924010|gb|ADG63120.1|	YES	YES
UNK	UNK	OPV3	226446759	Sheep	Ovis aries	>E7_UNK_OPV3_MAMM_OVINE_|gi|226446759|gb|ACO58657.1|	YES	YES
UNK	UNK	BPP1	296040253	Brush-tailed bettong	Bettongia penicillata	>E7_UNK_BPP1_MAMM_MARSUPIAL_|gi|296040253|ref|YP_003622564.1|	YES	YES
UNK	UNK	ZcPV1	332288079	Sea lion	Zalophus californianus	>E7_UNK_ZcPV1_MAMM_|gi|332288079|ref|YP_004346963.1|	YES	YES
UNK	UNK	BPV7	82547782	Domestic cow	Bos taurus	>E7_UNK_BPV7_MAMM_BOVINE_|gi|82547782|ref|YP_406558.1|	NO	YES
UNK	UNK	EcPV3	317135038	Domestic Horse	Equus ferus caballus	>E7_UNK_EcPV3_MAMM_EQUINE_|gi|317135038|gb|ADV03082.1|	YES	YES
