# Supplementary material for: Sequence Evolution of the Intrinsically Disordered and Globular Domains of a Model Viral Oncoprotein
Source: PLoS One. 2012 Oct 31;7(10):e47661. doi: 10.1371/journal.pone.0047661 (PMC3485249; doi:10.1371/journal.pone.0047661)
Supplement: File S2 — E7N domain alignment with gaps. (TXT) [file pone.0047661.s002.txt]

>E7_Alpha2_HPV10_|gi|549275|sp|P36818|
MHGPHPTVKDIELS-L-------APED---------I---PV-C-NVQ-L-------DEE
DYTDAVE-----------------P-----AQQ
>E7_Alpha2_HPV117_|gi|256807726|gb|ACV30143.1|_
MHGPHPLVQDIELI-L-------APED---------I---PVVC-NVQ-L-------DEE
DYIDVVE-----------------P-----AQQ
>E7_Alpha2_HPV125_|gi|339639366|emb|CBD35695.2|
MHGPHPTVKDIELI-L-------APED---------V---PVVC-NVQ-L-------DEE
DYTNVVE-----------------P-----AQQ
>E7_Alpha2_HPV28_|gi|1718144|sp|P50783|
MHGPHPTVKDIELS-L-------APED---------V---PVQC-NVQ-L-------DEE
DYTNVEE-----------------P-----AQQ
>E7_Alpha2_HPV29_|gi|1718145|sp|P50784|
MHGPKPTVKDIELD-L-------APEA---------V---PLVC-NEQ-L-------DSS
DEEDCID-VVE-------------P-----AQQ
>E7_Alpha2_HPV003|E7_HPV003
MHGPHPTIKDIELS-L-------APED---------V---PALC-NVQ-L-------DED
EYINAVE-----------------P-----AQQ
>E7_Alpha2_HPV77_|gi|2911560|emb|CAA75464.1|
MHGPKPTVKDIELD-L-------APEA---------V---PLLC-NEQ-L-------DSS
DEEDCID-VVE-------------P-----AQQ
>E7_Alpha2_HPV94_|gi|57013120|sp|Q705D1|
MHGPHPTVKDIELS-L-------APED---------I---PVVC-NVQ-L-------DEE
DYTDVVE-----------------P-----AQQ
>E7_Alpha9_HPV16_|gi|137791|sp|P03129|
MHGDTPTLHEYMLD-L-------QPET---------T---DLYC-YEQ-L------NDSS
EEEDEIDG----------PAGQAEP-----DRA
>E7_Alpha9_HPV31_|gi|137795|sp|P17387|
MRGETPTLQDYVLD-L-------QPEA---------T---DLHC-YEQ-L------PDSS
DEEDVIDS----------PAGQAEP-----DTS
>E7_Alpha9_HPV33_|gi|137796|sp|P06429|
MRGHKPTLKEYVLD-L-------YPEP---------T---DLYC-YEQ-L------SDSS
DEDEGLDR----------PDGQAQP-----ATA
>E7_Alpha9_HPV35H_|gi|396999|emb|CAA52562.1|
MHGEITTLQDYVLD-L-------EPEA---------T---DLYC-YEQ-L------CDSS
EEEEDTIDG---------PAGQAKP-----DTS
>E7_Alpha9_HPV52_|gi|549289|sp|P36831|
MRGDKATIKDYILD-L-------QPET---------T---DLHC-YEQ-L------GDSS
DEEDTDGVDR--------PDGQAEQ-----ATS
>E7_Alpha9_HPV58_|gi|137805|sp|P26557|
MRGNNPTLREYILD-L-------HPEP---------T---DLFC-YEQ-L------CDSS
DEDEIGLDG---------PDGQAQP-----ATA
>E7_Alpha9_HPV67_|gi|3228269|dbj|BAA66110.1|
MRGDKATLQDYILD-L-------KPET---------T---DLYC-YEQ-L------HDSS
DEEDEVGMDR--------PDGQAKP-----DTT
>E7_Alpha9_HPV35_|gi|137797|sp|P27230|7
MHGEITTLQDYVLD-L-------EPEA---------T---DLYC-YEQ-L------CDSS
EEEEDTIDG---------PAGQAKP-----DTS
>E7_Alpha7_candHPV85_|gi|4574722|gb|AAD24182.1|AF131950_2_
MHGPKPTVHDIVLD-L-------EPYN--------EVQEVDLYC-YEE-L-------NNS
EEEIDEPDNAIN-HRQPLLARREEL-------Q
>E7_Alpha7_HPV18_|gi|137792|sp|P06788|
MHGPKATLQDIVLH-L-------EPQN--------EI-PVDLLC-HEQ-L-------SDS
EEENDEIDGV---NHQHLPARRAEP-------Q
>E7_Alpha7_HPV39_|gi|137798|sp|P24837|
MRGPKPTLQEIVLD-L-------CPYN--------EIQPVDLVC-HEQ-L-------GES
EDEIDEPDHAVN-HQHQLLARRDEP-------Q
>E7_Alpha7_HPV45_|gi|549287|sp|P21736|
MHGPRETLQEIVLH-L-------EPQN--------ELDPVDLLC-YEQ-L-------SES
EEENDEADGV---SHAQLPARRAEP-------Q
>E7_Alpha7_HPV59_|gi|557238|emb|CAA54850.1|
MHGPKATLCDIVLD-L-------EPQN---------YEEVDLVC-YEQ-L-----PDSDS
ENEKDEPDGV---NHPLLLARRAEP-------Q
>E7_Alpha7_HPV68_|gi|1718147|sp|P54668|
MHGPKPTVQEIVLE-L-------CPYN--------EIQPVDLVC-HEQ-L-------GDS
DDEIDEPDHAVNHHQHLLLARRDEQ-------Q
>E7_Alpha7_HPV68a_|gi|71726687|gb|AAZ39492.1|
MHGPKPTVQEIVLE-L-------CPYN--------EIQPVDLVC-HEQ-L-------GDS
DDEIDEPDHAVNHHQHLLLARRDEQ-------Q
>E7_Alpha7_HPV68b_|gi|323669634|emb|CBY85086.1|
MHGPKPTVQEIALE-L-------CPCN--------EIEPVDLVC-HEQ-L-------GDS
DDEIDEPDHAVNHHQHQLLARRDEQ-------Q
>E7_Alpha7_HPV70_|gi|1718148|sp|P50785|
MHGPRPTLQEIVLD-L-------YPYN--------EIQPVDLVC-HEQ-L-------EDS
DNETDEPDHVVN-HQQQLLARREEP-------Q
>E7_Alpha7_HPV97_|gi|126738385|gb|ABO27077.1|
MHGPKPTLQEIILH-L-------QPQN--------EINSVDLQC-YEH-L-------SDL
EEEYDETDDV---NHRQLPARRAEP-------Q
>E7_Alpha7_HPVMe180_|gi|137808|sp|P27963.1|
MHGPKPTVQEIVLE-L-------CPCN--------EIEPVDLVC-HEQ-L-------GDS
DDEIDEPDHAVNHHQHQLLARRDEQ-------Q
>E7_Alpha4_HPV2_|gi|125660688|gb|ABN49465.1|
MHGNRPSLKDITLI-LDE-----IPEI---------V---DLHC-DEQ-F-------DSS
EEENNHHQLTE-------------P-----DVQ
>E7_Alpha4_HPV2a_|gi|137794|sp|P25485|
MHGNRPSLKDITLI-LDE-----IPEI---------V---DLHC-DEQ-F-------DSS
EEENNH-QLTE-------------P-----DVQ
>E7_Alpha4_HPV27_|gi|549282|sp|P36825|
MHGTRPSLADITLI-LEE-----IPEI---------I---DLHC-DEQ-F-------DSS
EEENNH-QLTE-------------P-----AVQ
>E7_Alpha4_HPV27b_|gi|71061111|dbj|BAE16264.1|
MHGTRPSLADITLI-LEE-----IPEI---------I---DLHC-DEQ-F-------DSS
EEENNH-QLTE-------------P-----AVQ
>E7_Alpha4_HPV57_|gi|137804|sp|P22160|
MHGERPSLEDITLI-LEE-----IPEI---------V---DLHC-DEQ-F-------DNS
EEDTNY-QLTE-------------P-----AVQ
>E7_Alpha4_HPV57b_|E7_HPV057b
MHGERPSLKDIILI-LEE-----IPEI---------V---DLHC-DEQ-F-------DNS
EEDSNY-QLTE-------------P-----AVQ
>E7_Alpha4_HPV57c_|gi|157678965|dbj|BAF80481.1|
MHGERPSLKDITLI-LEE-----IPEI---------V---DLHC-DEQ-F-------DNS
EEDTNY-QLTE-------------P-----AVQ
>E7_Alpha5_HPV26_|gi|549281|sp|P36824|
MHGNIINIEDVILD-L-------VPQP--------EI---DLRC-YEQ-L--DYEQFDSS
DEDETD-NMRDQQARQAG------------QEV
>E7_Alpha5_HPV51_|gi|137803|sp|P26558|
MRGNVPQLKDVVLH-L-------TPQT--------EI---DLQC-YEQ-F-------DSS
EEEDEVDNMRDQL-----------PERRAGQAT
>E7_Alpha5_HPV69_|gi|76363469|sp|Q9JH50|
MHGDTINIQDVILD-L-------VPQP--------EI---DLQC-YEQ-L--DYEQFDSS
EEDETD-NVRNQQARQAE------------QEA
>E7_Alpha5_HPV82_|gi|6970429|dbj|BAA90736.1|
MRGNVPQLKDIVLE-L-------TPQP--------EI---DLQC-YEQ-F-------DSS
DEEDEVDNMRDQPARQAG------------QDT
>E7_Alpha1_HPV32_|gi|549284|sp|P36827|
MRGNAPTLKDIILY-D-------LPTCDPTTCDTPPV---DLYC-YEQ-F-------DTS
DEDDEDDD---QPIKQ--------------DIQ
>E7_Alpha1_HPV42_|gi|137800|sp|P27231|
MRGETPTLKDIVLF-D-------IPTCE------TPI---DLYC-YEQ-L-------DSS
DEDDQA--------KQ--------------DIQ
>E7_Alpha11_HPV34_|gi|549285|sp|P36828|
MHGKKPSVQDIVLD-L-------KPTT--------ET---DLTC-YES-L-------DNS
EDEDETDSH---LERQA-------------EQA
>E7_Alpha11_HPV73_|gi|1491694|emb|CAA63883.1|
MHGKKTTLQDITLD-L-------KPTT--------EI---DLTC-YES-L-------DNS
EDEDETDSH---LDRQA-------------ERE
>E7_Alpha6_HPV30_|gi|549283|sp|P36826|
MHGKVTTIPEYILD-L-------VPQT--------EI---DLHC-YEQ-L-------NSS
EEEDEDEVDNLQKQPQQARQE--------EQHP
>E7_Alpha6_HPV53_|gi|549290|sp|P36832|
MHGNVPTLPQYIIE-L-------IPQT--------EI---DLQC-HEQ-L-------NSS
EDEDEDEVDHLQEQPQQARRD--------EQHP
>E7_Alpha6_HPV56_|gi|549291|sp|P36833|
MHGKVPTLQDVVLE-L-------TPQT--------EI---DLQC-NEQ-L-------DSS
EDEDEDEVDHLQERPQQARQA--------KQHT
>E7_Alpha6_HPV66_|gi|3024844|sp|Q80956|
MHGKVPTLQEVILE-L-------APQT--------EI---DLQC-NEQ-L-------DSS
EDEDEDEIDHLLERPQQARQA--------EQHK
>E7_Alpha13_HPV54_|gi|3024830|sp|Q81019|
MHGNVATIEDIVLD-L-------KPEP---------F---DLYC-REQ-L-------EDS
DAEDET----AVTQP---------------DKQ
>E7_Alpha10_HPV11_|gi|137790|sp|P04020|
MHGRLVTLKDIVLD-LQ------PPDP---------V---GLHC-YEQ-L------EDSS
EDEVDKVDK-QDAQP---------------LTQ
>E7_Alpha10_HPV13_|gi|267300|sp|Q02271|
MHGKYPTLKDIVLE-L-------TPDP---------V---GLHC-NEQ-L-------DSS
EDEVDEQATQATQATQHS-----------TLLQ
>E7_Alpha10_HPV44_|gi|3024819|sp|Q80914|
MHGNYTTLKEIVLQ-LE------PPDP---------V---GLHC-NEQ-L-------DSS
EDEVDELATQATQ----------------DVTQ
>E7_Alpha10_HPV55_|gi|3183193|sp|Q80935|
MHGNYPTLKEIVLE-LD------PPDP---------V---GLHC-NEQ-L-------DSS
EDEVDELATQATQ----------------DVTQ
>E7_Alpha10_HPV6_|gi|6002619|gb|AAF00065.1|AF092932_7
MHGRHVTLKDIVLD-LQ------PPDP---------V---GLHC-YEQ-L------VDSS
EDEVDEVDG-----------QDSQP-----LKQ
>E7_Alpha10_HPV6A_|gi|3024848|sp|Q84292|
MHGRHVTLKDIVLD-LQ------PPDP---------V---GLHC-YEQ-L------VDSS
EDEVDEVDG-----------QDSQP-----LKQ
>E7_Alpha10_HPV6B_|gi|137807|sp|P06464|
MHGRHVTLKDIVLD-LQ------PPDP---------V---GLHC-YEQ-L------VDSS
EDEVDEVDG-----------QDSQP-----LKQ
>E7_Alpha10_HPV74_|gi|1491799|gb|AAC55128.1|
MHGKYSTLKEIVLE-L-------QPDP---------V---GLHC-NEQ-L-------DSS
EEEVDELATQATQQ----------------LTQ
>E7_Alpha10_PCPV1_|gi|267301|sp|Q02272|
MHGKYTTLKDIVLD-L-------SPDP---------V---GLHC-NEQ-L-------DSS
EEDEVDEQATQATQAT--------------FTQ
>E7_Alpha10_CCPV1_|gi|9629722|ref|NP_045012.1|_[Common_chimpanzee_papillomavirus_1]
MHGKYPTLKDIVLH-L-------SPDP---------V---GLHC-NEQ-L-------DSS
EDEVDE-QATQATQATQR------------IQQ
>E7_Alpha3_HPV72_|gi|1491685|emb|CAA63874.1|
MHGQVATIKDIVLQ-E-------LPDV---------V---DLHC-NEQ-L------LDSS
ESESEDERDG-----VGVQEQLVEQ-----AQQ
>E7_Alpha3_HPV81_|gi|40804511|emb|CAF05693.1|
MHGQAATIKDIVLD-E-------YPDV---------I---DLHC-HEQ-L------LDSS
EEEVDVDDR-------DSGEQLVEQ-----AQQ
>E7_Alpha3_HPV83_|gi|5059326|gb|AAD38969.1|AF151983_2
MHGHTATIAEIVLE-E-------IPDI---------V---DLYC-NEQ-G------IDSS
EEEDDRDCG--------VRDQLAEQ-----AKQ
>E7_Alpha3_HPV102_|gi|71726720|gb|AAZ39521.1|
MHGHAATIADIVLE-E-------LPDV---------I---DLYC-NEQ-A------IDSS
EEEDERDCV---------RDQLAEQ-----AKQ
>E7_Alpha3_HPV114_|gi|289656453|gb|ADD14046.1|
MHGHTPTIKDIILT-E-------KPDV---------V---DLHC-DEQ-L------LDSS
EEEDNGHCD-----------QPAEP-----AQL
>E7_Alpha3_HPV61_|gi|3024825|sp|Q80949|
MHGQVATIKDIVLE-E-------RPEV---------V---DLHC-NEQ-L------LDSS
ESEEEDS----------VREQLVEQ-----AQQ
>E7_Alpha3_HPV62_|gi|39932601|gb|AAR32247.1|
MHGQAATIKDIVLQ-E-------RPDV---------V---DLHC-HEQ-L------LDSS
EEEVDDRDS---------AEQPVER-----AQQ
>E7_Alpha3_HPV84_|gi|12958169|gb|AAK09272.1|AF293960_2
MRGQTPTLKDIILT-D-------IPDV---------V---SLYC-DEQ-L------LDSS
EEEDNGDCL---------RDQPAKP-----AQL
>E7_Alpha3_HPV86_|gi|15741129|gb|AAL06736.1|AF349909_2
MHGQTPTIKDIVLC-E-------IPDV---------V---NLHC-DEQ-L------LDSS
EEEDNRDCD-----------QPAEP-----AQL
>E7_Alpha3_HPVcand87_|gi|14475580|emb|CAC17713.2|
MHGQTPTIKDIIIS-E-------IPDV---------V---NLHC-DEQ-L------LDSS
EEEDNRDCV---------RDQPAEP-----AQL
>E7_Alpha3_HPVcand89_|gi|22095324|gb|AAM92152.1|AF436128_2
MHGRTPTIQDIVLE-E-------RPEP---------I---SLQC-EEE-M------LDSS
DEEDARDCM-------HEQQQLAER-----AQQ
>E7_Alpha8_HPV40_|gi|549286|sp|P36829|
MHGERPTLGDIVLN-L-------HPEP---------V---CLNC-NEQ-L-------DSS
DSEDDHEQDQLDSLHSREREQPTQQ-DLQVNLQ
>E7_Alpha8_HPV43_|gi|40804476|emb|CAF05784.1|
MHGKKPTIRDYVLT-M-------QPEP---------R---SLTC-NEQ-L-------DSS
DSEDEREQ-------------PTQQ-DQQVNLQ
>E7_Alpha8_HPV7_|gi|549273|sp|P36816|
MHGERPTLGDIVLD-L-------QPEP---------V---SLSC-NEQ-L-------DSS
DSEDDHEQDQLDSSHNRQREQPTQQ-DLQVNLQ
>E7_Alpha8_HPV91_|gi|22023570|gb|AAM89131.1|AF419318_2
MYGKEPTLRDYVLT-L-------QPEP---------R---SLTC-DEQ-L-------DSS
DSEDEREQSTQQ--------------DQQVDLQ
>E7_Alpha14_HPV106_|gi|71726712|gb|AAZ39514.1|
MHGQQPTLKDILLE-LD------EPDV---------V---DLHC-NEQ-F-------ASS
EEEDNREDGE----------QPTEP-----AQQ
>E7_Alpha14_HPV71_|gi|37622203|gb|AAQ95199.1|
MRGQQCTLKDIVLQ-L-------QPEV---------V---DLYC-HEQ-F-------ASS
DEEDNRVDGE----------QPTEP-----AQQ
>E7_Alpha14_HPVcand90_|gi|22138124|ref|NP_671504.1|
MHGQRPTLKDIFLE-LD------QPDA---------V---DLHC-NEQ-L-------ASS
EEEDNREDGE-------QPTQPTEP-----AQQ
>E7_Alpha14_CgPV1_|gi|320526312|gb|ADW41702.1|
MHGRQPTVKDIVLE-L-------HPSVQPEPT----I---DLFC-YEQ-L-------DSS
EDEDE------------QPT---EP-----AQQ
>E7_Alpha12_MFPV10_|gi|186972286|gb|ACC99400.1|
MIGPKPTLQDVVLH-L-------HPEP---------V---DLFC-YEQ-L------SDSS
EDEDEDQVDH---------HQQARPAGRQ-DAE
>E7_Alpha12_MFPV9_|gi|186972296|gb|ACC99409.1|
MIGPKATLQDIVLE-L-------EPEV---------V---DLMC-HEE-L-------DSS
EDEDEDAIHH------QYYDVTPVEQ-----GS
>E7_Alpha12_RHPV1_|gi|137811|sp|P22161|
MIGPKPTLEDIVLD-L---QPFPQPQP---------V---DLMC-YEQ-L------SDSS
EDEDEVDHHHNNQQQHHQHARPEVPE----DGD
>E7_Alpha12_RHPV1b_|gi|256860449|gb|ACV32159.1|
MIGPKPTLEDIVLD-L---QPLPQPES---------V---DLMC-YEQ-L------SDSS
EDEDEVDHHHNNQQQHHQHARPAGPE----DGD
>E7_Alpha12_MFPV3_|gi|161019496|gb|ABX56066.1|_[Macaca_fascicularis_papillomavirus_type_3]
MIGPGPTLQDIVLE-L-------EPEP---------V---DLRC-YEQ-L-------DSS
EDEDEIDH----------HQQQDRPDVQEDDGE
>E7_Alpha12_MFPV3b_|gi|156633499|gb|ABU90822.1|_[Macaca_fascicularis_papillomavirus_type_3b]
MIGPGPTLQDIVLE-L-------EPEP---------V---DLRC-YEQ-L-------DSS
EDEDEIDH----------HQQQDRPDGQEDDGE
>E7_Alpha12_MFPV4_|gi|161019516|gb|ABX56084.1|_[Macaca_fascicularis_papillomavirus_type_4]
MIGPKPTLEDIVLH-L-------EPEP---------V---DLMC-HEQ-F-------DSS
EDEDEDQVDH-------HNARLEEP-------E
>E7_Alpha12_MFPV5_|gi|161019536|gb|ABX56102.1|_[Macaca_fascicularis_papillomavirus_type_5]
MIGPRATLEDIVLE-L-------HPEVLELDPEPEPV---DLMC-HEV-L-------DSS
DDDDEDAIDH------HHNDATPVEQ----EQA
>E7_Alpha12_MFPV6_|gi|161019509|gb|ABX56078.1|_[Macaca_fascicularis_papillomavirus_type_6]
MIGPKPTLQDIVLT-S---QPEPQPEP---------V---DLMC-HEH-L------SDSS
EDEDEIDHHYEDRLEE---------------QQ
>E7_Alpha12_MFPV7_|gi|161019486|gb|ABX56057.1|
MIGPRPTIEDIVLD-L-------TPDV---------V---DLYC-HEQ-L------PDSS
EDEDEDEVDHHQARHHHQQARPAEP-------Q
>E7_Alpha12_MFPV8_|gi|161019526|gb|ABX56093.1|_[Macaca_fascicularis_papillomavirus_type_8]
MIGPKPTLEDIVLD-L-------TPEP---------V---DLYC-EEQ-L------PDSS
EDEDEDEVDY---------HHPARPA----EQQ
>E7_Alpha12_MFPV11_|gi|253558908|gb|ACT32129.1|_[Macaca_fascicularis_papillomavirus_type_11]
MIGPKPTLEDIVLH-L-------TPEP---------VPQPDLYC-NEQ-L------SDSS
EDEDEDETDH---------HQPARPA----EQQ
>E7_Beta3_HPV115_|gi|270048214|gb|ACZ58404.1|
MIGKEATIHDIVLE-DLNEL--VQP-----------I---DLHC-NEE-LP-------DE
QEEEEELA----------------P-----DRT
>E7_Beta3_HPV49_|gi|549288|sp|P36830|
MIGKEVTIPDIILQ---EEF--GQP-----------I---DLQC-YEN-LTAEAP-A--E
QELEAEEE-----------------LI---QGI
>E7_Beta3_HPV75_|gi|2911546|emb|CAA75450.1|
MIGKQATLPDIVLQ---EEF--GQP-----------I---DLQC-YED-LAAEVP-A--E
QHSEEELI----------------------QGI
>E7_Beta3_HPV76_|gi|2911553|emb|CAA75457.1|_
MIGKEATLPDIVLQ---EEF--GQP-----------I---DLQC-YEN-LPAEVP-A--E
QDTEEELI----------------------QGI
>E7_Beta1_HPV24_|gi|1718143|sp|P50782.1|
MIGKEVTLQDIVLE-LTE----PQ-T----------V---DLHC-EEE-LP--------E
QDTEVE------------------P-----ERR
>E7_Beta1_HPV105_|gi|238623460|emb|CAW42261.1|
MIGKEVTVQDFVLE-LSEIQPEVLP-----------V---DLFC-EEE-LP-------NE
QEEELDI-----------------------QKT
>E7_Beta1_HPV12_|gi|549276|sp|P36819|
MIGKEVTVQDFTLE-LSELQPEVLP-----------V---DLLC-EEE-LP-------NE
QETEEESD----------------I-----DRT
>E7_Beta1_HPV124_|gi|296495870|gb|ADH29827.1|_
MIGNQVTIQDIVLE-L-----EPYP-----------I---DLYC-EEEELP-------TE
QDIDAEEE----------------S-----EKI
>E7_Beta1_HPV14_|gi|808880|dbj|BAA09114.1|_
MIGKEVTLQDIVLE-LNELQPEVQP-----------V---DLFC-EEE-LP------NEL
QETEVEL------------------HI---ERT
>E7_Beta1_HPV19_|gi|549279|sp|P36822|
MIGKEVILQDIVLE-LSELQPEVQP-----------V---DLFC-EEE-LP------TEQ
QETEEE------------------PAI---ERS
>E7_Beta1_HPV20_|gi|1718139|sp|P50778|
MIGKEVTLQDIVLE-LNELQPEVQP-----------V---DLFC-EEE-LP------NEQ
QEREEE------------------PQI---ERA
>E7_Beta1_HPV21_|gi|1718140|sp|P50779|
MIGKEVTLQDIVLE-LNELQPEVQP-----------V---DLFC-EEE-LP------SEQ
QETEEEL-----------------P-----ERT
>E7_Beta1_HPV25_|gi|549280|sp|P36823|
MIGKEVTLQDFTLE-LSELQPEVQP-----------V---DLFC-EEE-LPA------EH
QETEEE------------------PAI---DRT
>E7_Beta1_HPV36_|gi|1718146|sp|P50811|
MIGKEVTVQDIVLE-LSEVQPEVLP-----------V---DLFC-EEE-LP--------N
EDTEEEL------------------DT---ERI
>E7_Beta1_HPV47_|gi|137802|sp|P22423|
MIGKEVTVRDIVLE-LSEVQPEVLP-----------V---DLFC-DEE-LP-------NE
QQAEEEL------------------DI---DRV
>E7_Beta1_HPV05_|gi|137788|sp|P06932|
MIGKEVTVQDIILE-LSEVQPEVLP-----------V---DLFC-EEE-LP-------NE
QETEEE------------------PDN---ERI
>E7_Beta1_HPV5B_|gi|137806|sp|P26559|
MIGKEVTVQDIILE-LSEVQPEVLP-----------V---DLFC-EEE-LP-------NE
QETEEE------------------PDI---ERI
>E7_Beta1_HPV08_|gi|137789|sp|P06430|
MIGKEVTVQDFVLK-LSEIQPEVLP-----------V---DLLC-EEE-LP-------NE
QETEEEL------------------DI---ERT
>E7_Beta1_HPV93_|gi|37089394|gb|AAQ88282.1|_
MIGKEVTLQDIVLG-LT-P-PE--P-----------V---ALNC-EEE-LP-------TE
QDTEEE------------------P-A----RT
>E7_Beta1_HPV98_|gi|238623429|emb|CAW42214.1|
MIGKEVTLQDIVLE-LT----EPQP-----------V---DLHC-EEE-LP--------E
QDTEVE------------------P-----ERT
>E7_Beta1_HPV99_|gi|238623437|emb|CAW42227.1|
MIGKEVTVQDIVLE-LSVIQPEVLP-----------V---DLFC-EEE-LP-------TE
QETEEESD------------------I---ERT
>E7_Beta1_MFPV1_|gi|122891972|gb|ABM67066.1|_
MIGKEVTLQDIVLE-LK-PQ--VEP---------------DLFC-DEE-LPG-------E
EEEEEE------------------P-V---TRN
>E7_Beta1_HPV118_|gi|256807733|gb|ACV30149.1|
MVGNEVTLQDIVLE-L-----EPQA-----------I---DLFC-YEEELP-------TE
QDTSSEEE----------------PDP---VKI
>E7_Beta1_CgPV2_UNK_|gi|338209367|ref|YP_004646339.1|
MIGKDADLQDIILE-LSEIQPEGQP-----------V---DLLC-EEE-LPA-------E
QELEEE------------------PT---TART
>E7_Beta1_HPVRTRX7_|gi|2218081|gb|AAB61641.1|
MIGKEVTVQDFILE-LSEVQPEVIP-----------V---DLLC-EEE-LP-------NE
QETEEESN------------------I---DRT
>E7_Beta2_HPVSIBX3a_|gi|270119450|emb|CBI67299.1|
MIGKQATLRDIVLE---EL---VQP-----------I---DLHC-HEE-LL---E-EVEE
AVVEEE------------------P-----EYT
>E7_Beta2_HPV100_|gi|238623444|emb|CAW42236.1|
MIGKQATLCDIVLE---EL---VLP-----------I---DLHC-NEE-LPDLPE-EVQE
SVVEEE------------------P-----VYT
>E7_Beta2_HPV104_|gi|238623452|emb|CAW42248.1|
MIGKEVTIPDIVLE-LQEL---VQP-----------I---DLHC-YED-LPELP--DVPS
EDSEEEQV----------------------ERI
>E7_Beta2_HPV107_|gi|126131395|gb|ABN79868.1|_
MIGKEVTIPDIVLEELQEL---AQP-----------I---DLHC-YEE-LPELP--DATS
EESEEE------------------P-----ERI
>E7_Beta2_HPV110_|gi|186461196|gb|ACC78264.1|_
MIGKQATIPDIVLE-LQEL---VQPT----------A---DLHC-YEE-L--------TE
EETEEES-----------------------RHT
>E7_Beta2_HPV111_|gi|186461204|gb|ACC78271.1|_
MIGKQPTIPDVVLE-LQEL---VQPT--------------DLHC-YEE-L--------TE
EPAEEEQ-----------------------CLT
>E7_Beta2_HPV113_|gi|238623467|emb|CAW42271.1|
MIGKQPTIPDVVLE-LQEL---VQPT--------------DLHC-YEE-L--------TE
EPAEEEQ-----------------------CLA
>E7_Beta2_HPV120_|gi|296495838|gb|ADH29799.1|_
MIGKQATLRDIVLE---EL---VQP-----------I---DLHC-HEE-LL---E-EVEE
AVVEEE------------------P-----EYT
>E7_Beta2_HPV122_|gi|296495854|gb|ADH29813.1|_
MIGKQPTIPDVVLE-LQEL---VQPT--------------DLHC-YEE-L--------TE
EPAEEEQ-----------------------CLT
>E7_Beta2_HPV15_|gi|549277|sp|P36820|
MIGKEATIPDIVLE-LQEL---VQPT--------------DLHC-YEE-L--------SE
EETEEE------------------P-----RFI
>E7_Beta2_HPV151_|gi|290964863|emb|CBK38954.1|_
MIGKQATLCDIVLE---EL---VLP-----------I---DLHY-HEE-LPELP---EEL
EEVEEE------------------P-----EYT
>E7_Beta2_HPV17_|gi|549278|sp|P36821|
MIGKEATIPDIVLE-LQQL---VQPT--------------DLHC-YEE-L------SEEE
TETEEE------------------P-----RRI
>E7_Beta2_HPV22_|gi|1718141|sp|P50780|
MIGKQATLCDIVLE---EL---VLP-----------I---DLHC-HEE-LPELP---EEL
EESVVEEE----------------P-----EYT
>E7_Beta2_HPV23_|gi|1718142|sp|P50781|
MIGKQATLRDIVLE---EL---VQP-----------I---DLHC-HEE-L------TEEV
EEAVVEEE----------------P-----EYT
>E7_Beta2_HPV37_|gi|3024816|sp|Q80901|
MIGKEATIPEIVLE-LQEL---VQPT----------A---DLHC-YEE-L--------SE
EETEEER-----------------P------HI
>E7_Beta2_HPV38_|gi|3024818|sp|Q80908|
MIGKQATLRDIVLE---EL---VQP-----------I---DLHC-HEE-LPDLP---EDI
EASVVEEE----------------P-----AYT
>E7_Beta2_HPV38b_|gi|68304488|gb|AAY89820.1|_
MIGKQATLRDIVLE---EL---VQP-----------I---DLHC-HEE-LPDLP---EDI
EASVVEEE----------------P-----AYT
>E7_Beta2_HPV80_|gi|2911567|emb|CAA75471.1|_
MIGKEATIPDIELE-LQEL---VQPT--------------DLHC-YEE-L--------SE
EETEEE------------------P-----QHI
>E7_Beta2_HPV09_|gi|549274|sp|P36817|
MIGKEATIPEVVLE-LQEL---VQPT----------A---DLHC-YEE-L--------TE
EPAEEEQ-----------------------CLT
>E7_Beta2_HPVFA75-KI88-03_|gi|186461188|gb|ACC78257.1|
MIGKEVTIPDIVLE-LQEL---VQP-----------I---DLHC-YEE-LPELP--DVPS
EDSEEEQV----------------------ERI
>E7_Beta4_HPV92_|gi|27531788|ref|NP_775306.1|_
MIGKQATIPDIVLD-LQDL---VQP-----------I---DLHC-DED-L---------S
ENQEEE------------------PAP---QRI
>E7_Beta5_HPV150_|gi|290964855|emb|CBK38947.1|
MIGKEVTIPDIELE-LQDL---VQP-----------I---DLHC-DEV-LSPEES-ENLS
ESSQAEVE----------------P-----ERI
>E7_Beta5_HPV96_|gi|37595912|ref|NP_932320.1|_
MIGKEATIPDIKLE-LQDL---VLP-----------I---DLHC-DEE-LTEEQS-ENLS
ESTVAEVE----------------P-----QRT
>E7_Beta6_MFPV2_UNK_|gi|338209359|ref|YP_004646332.1|
MIGKEPTIRDIVLE-LEDA---VQP-----------I---DLHCNEEV-L-----EEQVE
EEPEKN---------------------------
>E7_Gamma1_HPV4_|gi|586228|sp|Q07857.1|
MRGAAPTVADLNLE-LNDL---VLP-----------A---NLLS-EEV-L------QSSD
DEYEITEEES------------VV---------
>E7_Gamma1_HPV65_|gi|586230|sp|Q07859.1|
MRGAAPRVADLNLE-LNDL---VLP-----------I---NLLS-EEV-L------QPSD
DESEAPEEE-------------LF---------
>E7_Gamma1_HPV95_|gi|40804522|emb|CAF05703.1|
MRGAAPSIADVDLN-LHEL---VVP-----------A---NLLS-DEV-L------QLSE
EEDEEREEE-------------LL---------
>E7_Gamma2_HPV48_|gi|3024821|sp|Q80921.1|
MRGDKATIPDIELE---EL---VLP-----------A---NLIS-DES-L--------SP
DATAEEEFC------------------------
>E7_Gamma3_HPV131_UNK_|gi|312451802|gb|ADQ85958.1|
MRGEKATIPDIELA---EL---VLP-----------C---SLLS-DES-L--------SA
DDTPEEVELS-----------------------
>E7_Gamma3_HPV50_|gi|3183191|sp|Q80928.1|
MRGDKPTIPDIVLE---EL---VLP-----------V---NLLS-DES-I-------ETD
DIAESERS-------------------------
>E7_Gamma4_HPV60_|gi|3024823|sp|Q80942.1|
MIGNQPNVNNLDVN-LEEL---VLP-----------V---SLLA-DEE-L--------SP
DGDPEEEEHY-----------------------
>E7_Gamma5_HPV88_|gi|167600367|ref|YP_001672009.1|
MIGKEPSINDLEIK-LEEH---VLP-----------A---NLLS-NEV-L-------SSD
EETQEEEERE-----------------------
>E7_Gamma6_HPV101_|gi|109390390|ref|YP_656499.1|
MRGQKATIGDVKLE-LSPL---VLP-----------A---NLLC-DEL-V--------TE
EEEQQDEQALS----------------------
>E7_Gamma6_HPV103_|gi|109390383|ref|YP_656493.1|
MRGKKPTIKDINLE-LHSL---VLP-----------Q---NLLCGEEL-V--------EE
EEEEQEEQDKC----------------------
>E7_Gamma6_HPV108_|gi|224983323|ref|YP_002647034.1|
MRGKAPTIKDVDLE-LHSL---ILP-----------E---NLLCGEE--V--------TF
EKEEQEEQDKC----------------------
>E7_Gamma6_HPV128_UNK_|gi|313755947|gb|ADR77926.1|
MRGNTSTIRDIDLH-LEEL---VLP-----------A---NLLS-TES-L--------SP
DDELEEEQRQS----------------------
>E7_Gamma11_HPV148_UNK_|gi|317046149|ref|YP_004111310.1|
MQGDIVTLPDIELE---SL---VIP-----------A---NLIC-NET-L--------SP
DVEPEEEQT------------------------
>E7_Gamma11_HPV132_UNK_|gi|312451810|gb|ADQ85965.1|
MRGDVATIPDIVLD---TL---VCP-----------D---NLYC-DES-L--------PP
DVEPEEE--------------------------
>E7_Gamma11_HPV127_UNK_|gi|293596088|gb|ADE45483.1|
MRGEAPTLPDVVLD---TL---VLP-----------A---NLLS-NES-L----NESLSP
DEEPEEEQ-------------------------
>E7_Gamma7_HPV123_|gi|296495862|gb|ADH29820.1|
MHGSAPQIQDIVLENIEDL---ILP-----------V---NLLS-NED-L--------SE
EAELESHYN------------------------
>E7_Gamma7_HPV109_|gi|225927562|ref|YP_002756539.1|
MHGNQVDIKDIVLQDVNDL---ILP-----------V---NLLC-NED-L--------SQ
EAELEPAFS------------------------
>E7_Gamma7_HPV149_|gi|312451786|gb|ADQ85944.1|
MHGEAAKLQDIVLQDVNDL---IIP-----------A---NLLS-NED-L--------SA
EAEHESDHS------------------------
>E7_Gamma7_HPV134_UNK_|gi|312451826|gb|ADQ85979.1|
MHGPKATIPDIVLE---DL---VLP-----------S---NLLS-NED-L--------SL
EAELEDQTS------------------------
>E7_Gamma8_HPV112_|gi|225927570|ref|YP_002756546.1|
MIGNQPTAENLEIN-LEEL---VLP-----------E---NLLA-EES-L--------SP
DVDPEEEERQ-----------------------
>E7_Gamma8_HPV119_|gi|296495830|gb|ADH29792.1|
MIGLQPSNENLNIE-LGEL---VLP-----------Q---NLIA-EES-L--------SP
DVDPEEEERH-----------------------
>E7_Gamma9_HPV129_UNK_|gi|313755955|gb|ADR77933.1|
MQGKHSTIKDINLE-LSEL---VIP-----------E---NLLC-NES-L--------ST
DEEPEEEQVT-----------------------
>E7_Gamma9_HPV116_|gi|254810665|ref|YP_003084347.1|
MKGDRVTIKDVELH-LEEL---VIP-----------A---NLLS-DES-L--------SL
DETPEEEQLS-----------------------
>E7_Gamma10_HPV121_|gi|297342358|ref|YP_003668026.1|
MIGPESKVGDIELQ-LEEL---VMP-----------A---DLLS-DEV-L--------SP
DEDEEEELDEQ----------------------
>E7_Gamma10_HPV130_|gi|312451794|gb|ADQ85951.1|
MIGPDIQVGDIELQ-LEEL---VMP-----------A---NLLS-DEV-L--------SP
DEDEEEELQIQ----------------------
>E7_Gamma10_HPV133_|gi|312451818|gb|ADQ85972.1|
MIGPEIEVGDIELQ-LEQL---VMP-----------A---NLLS-DEV-L--------SP
DEDEEEELPVE----------------------
>E7_Mu1_HPV1a_|gi|137793|sp|P06465.1|
MVGEMPALKDLVLQ-LEPS---VLD-----------L---DLYC-YEE-V--------PP
DDIEEELVSPQQ---------------------
>E7_Mu2_HPV63_|gi|586229|sp|Q07858.1|
MVGEQPNIGDLV-S-QEEPS--V-------------L---DLNC-YED-I--------PA
EEEESEY--------------------------
>E7_Nu_HPV41_|gi|137799|sp|P27556.1|
MRGNSVDLQEIVLVQQGEV-----P---------------ENAA-VHS-G------EHSD
DEGESEEEEREQVQ--------QVPTPR---RT
>E7_Zeta_EcPV1_|gi|20428630|ref|NP_620508.1|_[Equus_caballus_papillomavirus_-_1]
MIGNSPSLREIVLS--EL------PQ---------SLA------------------DPAE
AESEEE-------------EVEVELDAVRPQA-
>E7_Iota_MnPV1_|gi|9627488|ref|NP_042015.1|_[Mastomys_natalensis_papillomavirus,_RAT]
MIGPDTT-R--CLT--GE-----TPD---------SV---SLYC-HEV-L-------DED
ELKEPTEAAPPPEQY-T----------------
>E7_Kappa2_SfPV1k_(CRPVK)_|gi|137787|sp|P03130.1|_[Cottontail_rabbit_papillomavirus]
MIGRTPKLSELVLG--ET------AE---------AL---SLHC-DEA-L-------ENL
SDDDEEDHQDRQVFIER----------------
>E7_Kappa2_SfPV1w_(CRPVW)_|gi|1718138|sp|P51895.1|[Cottontail_rabbit_papillomavirus]
MIGRTPKLSELVLG--ET------AE---------AL---SLHC-DEA-L-------ENL
SDDDEEDHQDRQVHRER----------------
>E7_Kappa1_OcPV1_(ROPV)_|gi|9635135|ref|NP_057842.1|[Rabbit_oral_papillomavirus]
MIGPKPTLQDIVLT--ET------AD---------PV---NLHC-NER-V-------DDI
ILEEEDQQGKQVHS-------------------
>E7_Lambda1_UuPV1_|gi|77157777|gb|ABA61872.1|_Snow_leopard_[Uncia_uncia_papillomavirus_type_1]
MIGVAPTIGDIVLT--EQ-----PPE---------TV---DLRC-YEQ-M-------PGE
EEEEVESQSRD----------------------
>E7_Lambda1_PlpPV1_|gi|62547915|gb|AAX86627.1|Asiatic_Lion_[Panthera_leo_persica_papillomavirus_type_1]
MIGVAPTIGDIVLT--EQ-----SPE---------TV---DLRC-YEQ-M-------PG-
EEEEVESQSRD----------------------
>E7_Lambda1_PcPV1_|gi|62547907|gb|AAX86620.1|_Puma_[Puma_concolor_papillomavirus_type_1]
MIGNAPTISDIVLT--EQ-----PPD---------PA---DLRC-YEQ-M-------PDE
EEEEVESQARD----------------------
>E7_Lambda1_LrPV1_|gi|62547899|gb|AAX86613.1|Bobcat_[Lynx_rufus_papillomavirus_type_1]
MIGSAPTISDIVLT--EQ-----PPE---------TA---DLRC-YEQ-M-------P--
DEEEVESQSRD----------------------
>E7_Lambda1_FdPV1_|gi|19224324|gb|AAL86454.1|AF480454_2__Domestic_cat[Felis_domesticus_papillomavirus_type_1]
MIGQAPTISDIVLT--EQ-----PPE---------TV---DLRC-YEQ-M-------PG-
EEEEVESQARD----------------------
>E7_Lambda2_CPV1_(CoPV)_|gi|3915239|sp|Q89759.1|_[Canine_oral_papillomavirus]
MIGQCATLLDIVLT--EQ------PE---------PI---DLQC-YEQ-L-------PSS
DEEEEEEEPTEKN--------------------
>E7_Lambda3_CPV6_|gi|258611064|ref|YP_003204676.1|_[Canine_papillomavirus_6]
MIGQEPTLPDIVLT--AQ----LPPE---------TV---DLHC-YEQ-I-------PAE
EEEEEEPASRD----------------------
>E7_Lambda4_PIPV1_|gi|68304290|ref|YP_249599.1|_Racoon_[Procyon_lotor_papillomavirus_type_1]
MIGQGSSIGDIVLT--EV------PE---------AI---DLYC-DEH-M-------PSD
EEEEEEEPDERE---------------------
>E7_Xi_BPV3_|gi|57013114|sp|Q8BDD8.1|
MKGQDVTLKNVAVE-LE-----DVVS---------PI---ILDC-EEE-I-------ETE
EVDCPA---------------------------
>E7_Xi_BPV4_|gi|187608846|sp|P08350.2|
MKGQNVTLQDIAIE-LE-----DTIS---------PI---NLHC-EEE-I-------ETE
EVDTPN---------------------------
>E7_Xi_BPV6_|gi|57013108|sp|Q705F5.1|
MKGQSMILKDLAAE-LE-----EVVS---------PI---NLDC-EEE-I-------ETE
EVDCPA---------------------------
>E7_Xi_BPV10_|gi|163914083|dbj|BAF95815.1|
MRGQAVTLPDITLE-LT-----DVVS---------PV---SLDC-EEE-L-------EIE
EVESPD---------------------------
>E7_Xi_BPV11_|gi|301335133|dbj|BAJ12073.1|
MKGPNVTLEGIAAD-LE-----NAVS---------PI---NLNC-EEE-I-------DTE
EVELPN---------------------------
>E7_Xi_BPV9_|gi|163914076|dbj|BAF95809.1|
MKGHYVTLKDIALE-FE-----DAVS---------PV---NLDC-EEEEI-------ETE
VVECPN---------------------------
>E7_Xi_BPVAA5_UNK_|gi|169641578|gb|ACA61500.1|_[Bovine_papillomavirus_BAA5-Japan]
MRGQAVTLPDITLE-LT-----DVVS---------PV---SLDC-EEE-L-------EIE
EVESPD---------------------------
>E7_Pi1_RNPV_|gi|257136428|ref|YP_003169701.1|[Rattus_norvegicus_papillomavirus_1]
MLGPQATLPDIILC-SL------GG--PGDL----PD----V-G-SSS-L--------SP
DTEGGVGLD------------------------
>E7_Pi1_MmiPV1_(MmPV1)_|gi|118129782|ref|YP_873940.1_E7_[Old_World_harvest_mouse_papillomavirus]
MLGENPSLPDIVLS-NL-DCNGNADE---------PD---EV-G-SSS-L--------SP
DSLGEEVEPECILD-------------------
>E7_Pi1_McPV2_|gi|116536730|ref|YP_803389.1|_E7_[Mastomys_coucha_papillomavirus_2,_RAT]
MLGPVPTLRDIELV--DLEVLAAHVP---------PA---DPDV-GSSSL--------SP
DSLGEEVELEVD---------------------
>E7_Rho_TmPV1_|gi|56698750|ref|YP_164622.1|Manatee_[Trichechus_manatus_latirostris_papillomavirus_type_1]
MHGDHATIPDILLE-AL-DLTPHIQEYADSS----AF---DLLC-HEN-L-------DDP
EVEEVKEQEKAEDSGCART--------------
>E7_Rho_FmPV1_UNK_|gi|56567503|gb|AAV98686.1|_[Florida_manatee_papillomavirus]
MHGDHATIPDILLE-AL-DLTPHIQEYADSS----AF---DLLC-HEN-L-------DDP
EVEEVKEQEKAEDSGCART--------------
>E7_Sigma_EdPV1_|gi|62362148|ref|YP_224222.1|_Porcupine_[Erethizon_dorsatum_papillomavirus_type_1]
MMGKKVDIKDIVLE-KV------------------TT---ESDC-ANEEE-------EEL
GLQEEPQEQQVQLAPCD----------------
>E7_Tau_CPV2_|gi|56693038|ref|YP_164629.1|_[Canine_papillomavirus_2]
MRGSSPIIRDIDLE-LE-----ELVL---------PA---NLLS-GET-L-------ETE
EEELQREPG------------------------
>E7_Tau_CPV7_|gi|255683758|gb|ACU27441.1|
MRGSESDVRDIVLD-LH-----ELVL---------PQ---NLLS-SEV-L-------ETE
EEEPEPEPG------------------------
>E7_Phi_ChPV1_|gi|97331428|ref|YP_610954.1|_[Capra_hircus_papillomavirus_type_1]
MIGLQPTLKDVELY-PV--------D---------SI---DLTC-YET-L--------SP
EVGPEYY--------------------------
>E7_Chi1_CPV3_|gi|83314074|gb|ABC02204.1|_[Canine_papillomavirus_3]
MIGKDATLRDIVLE-EQ-------PT---------PV---DLWC-DEE-L-------AQS
DDDEEEALTNQNLR-------------------
>E7_Chi1_CPV5_|gi|258611056|ref|YP_003204669.1|_[Canine_papillomavirus_5]
MIGKDATLRDIVLE-EQ-------PT---------PL---DLWC-DEE-L-------TPS
DDEEEEPTSNQNLS-------------------
>E7_Chi2_CPV4_|gi|156601579|gb|ABU86869.1|_[Canine_papillomavirus_4]
MIGKDATLKDIVLE-EQ-------PT---------PV---DLWC-DEE-L-------TLS
DEEEEPALNPNFK--------------------
>E7_Psi_RaPV1_|gi|113200765|ref|YP_717908.1|_Bat_[Rousettus_aegyptiacus_papillomavirus_type_1]
MRGRDPSLELAAAA-EE-------VQ---------AV---DLHC-DES-L-------DQE
AEQQT----------------------------
>E7_Dyoeta_EePV1_|gi|218685639|ref|YP_002427691.1|_Hedgehog_[Erinaceus_europaeus_papillomavirus]
MIGKEATLKDIVLV-QL----------------------------------------GNE
TETEEEAESATRD--------------------
>E7_Dyotheta_FdPV2_|gi|209402851|gb|ACI46049.1|_[Feline_papillomavirus_type_2]
MIGTTPTIKDIVLL-EA------PPC---------PL---SLHC-NET-L-------EEE
IEVEVEAEPPALQ--------------------
>E7_Dyoiota_EcPV2_|gi|187938333|gb|ACD38212.1|_putative_E7_[Equine_papillomavirus_2]
MRGLHRLLPDVVLD-ALSSITLAERSPS--------V--------------------SSS
DTEDEEDQPDGGAQRVA--EEDLEVEVVPREHP
>E7_UNK_ZcPV1_MAMM_|gi|332288079|ref|YP_004346963.1|
MIGKEATLKDIVLE-EQ-------PT---------VA--DELWC-DEE-L-------PPE
EAEPDRR-------------------------A
>E7_UNK_MMPV1_MAMM_MOUSE_|gi|295924010|gb|ADG63120.1|_E7_[Mus_musculus_papillomavirus_type_1]
MQGPLPTIADIEIQ-NL-DSLLGVGE---------PD----LPDVGSSSL--------SP
DSLGEEEELELETIDVD----------------
>E7_UNK_OPV3_MAMM_OVINE_|gi|226446759|gb|ACO58657.1|_[Ovine_papillomavirus_3]
MRGQQPTLPDIVLH-EV-------PE---------PV---SLYC-DEQ-L----------
--EEEEEQPA-----------------------
>E7_UNK_BPP1_MAMM_MARSUPIAL_|>gi|296040253|ref|YP_003622564.1|
MIGDRIDLKDIVLQ-LD------QVV---------P----------------------TS
EEESTTGDEVEHRPYK-----------------
>E7_UNK_EcPV3_MAMM_EQUINE_|gi|317135038|gb|ADV03082.1|
MQRAAHHEHGRHME-QNLSDDSGVES-------------------------------DSS
EIEEERR---------------------PHRC-
