# Supplementary material for: Sequence Evolution of the Intrinsically Disordered and Globular Domains of a Model Viral Oncoprotein
Source: PLoS One. 2012 Oct 31;7(10):e47661. doi: 10.1371/journal.pone.0047661 (PMC3485249; doi:10.1371/journal.pone.0047661)
Supplement: File S5 — E7C domain alignment without gaps. (TXT) [file pone.0047661.s005.txt]

>E7_Alpha2_HPV10_|gi|549275|sp|P36818|
AYRVVTECTKCSLPLRLVVECSHADIRALEQLLLGTLKLVCPRCV---
>E7_Alpha2_HPV117_|gi|256807726|gb|ACV30143.1|_
AYRVETVCVKCSLPLRLVVECSHADIRALEQLLRGTLNLVCTRCV---
>E7_Alpha2_HPV125_|gi|339639366|emb|CBD35695.2|
AYGVVTVCPQCSSPLRLVVHCSHADIRAFEELLLGTLTIVCPRCA---
>E7_Alpha2_HPV28_|gi|1718144|sp|P50783|
AYRVVTLCPKCSSPLRLVVECSHADIRALEQLLLGTLTVVCPRCV---
>E7_Alpha2_HPV29_|gi|1718145|sp|P50784|
AYRVVTLCTKCSTTLRLVVESSEADIRAFQELLLRTLKIVCPRCA---
>E7_Alpha2_HPV003|E7_HPV003
AYCVVTVCPKCSSQLRLVVECSHADIRAFEQLLLGTLTVVCPRCV---
>E7_Alpha2_HPV77_|gi|2911560|emb|CAA75464.1|
AYRVVTLCTKCSSTLRLVVESSEADIRAFQELLLRTLKIVCPRCA---
>E7_Alpha2_HPV94_|gi|57013120|sp|Q705D1|
AYRVVTVCPKCSLPLRLVVECSHADIRALERLLLGTLKLVCPRCV---
>E7_Alpha9_HPV16_|gi|137791|sp|P03129|
HYNIVTFCCKCDSTLRLCVQSTHVDIRTLEDLLMGTLGIVCPICSQKP
>E7_Alpha9_HPV31_|gi|137795|sp|P17387|
NYNIVTFCCQCKSTLRLCVQSTQVDIRILQELLMGSFGIVCPNCSTRL
>E7_Alpha9_HPV33_|gi|137796|sp|P06429|
DYYIVTCCHTCNTTVRLCVNSTASDLRTIQQLLMGTVNIVCPTCAQQ-
>E7_Alpha9_HPV35H_|gi|396999|emb|CAA52562.1|
NYNIVTSCCKCEATLRLCVQSTHIDIRKLEDLLMGTFGIVCPGCSQRA
>E7_Alpha9_HPV52_|gi|549289|sp|P36831|
NYYIVTYCHSCDSTLRLCIHSTATDLRTLQQMLLGTLQVVCPGCARL-
>E7_Alpha9_HPV58_|gi|137805|sp|P26557|
NYYIVTCCYTCGTTVRLCINSTTTDVRTLQQLLMGTCTIVCPSCAQQ-
>E7_Alpha9_HPV67_|gi|3228269|dbj|BAA66110.1|
NYHIVTVCNICECTLRLCIHSTAADVRTIQQMLMNTLGIVCPTCAQQ-
>E7_Alpha9_HPV35_|gi|137797|sp|P27230|7
NYNIVTSCCKCEATLRLCVQSTHIDIRKLEDLLMGTFGIVCPGCSQRA
>E7_Alpha7_candHPV85_|gi|4574722|gb|AAD24182.1|AF131950_2_
RHTICCVCCKCEASLQLVVESSAADLRDLQQLFLGTLSFLCPLCAVLR
>E7_Alpha7_HPV18_|gi|137792|sp|P06788|
RHTMLCMCCKCEARIKLVVESSADDLRAFQQLFLNTLSFVCPWCASQQ
>E7_Alpha7_HPV39_|gi|137798|sp|P24837|
RHTIQCSCCKCNNTLQLVVEASRDTLRQLQQLFMDSLGFVCPWCATAN
>E7_Alpha7_HPV45_|gi|549287|sp|P21736|
RHKILCVCCKCDGRIELTVESSAEDLRTLQQLFLSTLSFVCPWCATNQ
>E7_Alpha7_HPV59_|gi|557238|emb|CAA54850.1|
RHNIVCVCCKCNNQLQLVVETSQDGLRALQQLFMDTLSFVCPLCAANQ
>E7_Alpha7_HPV68_|gi|1718147|sp|P54668|
RHRIQCLCCKCNKALQLVVEASRDNLRTLQQLFMDSLNFVCPWCATET
>E7_Alpha7_HPV68a_|gi|71726687|gb|AAZ39492.1|
RHRIQCLCCKCNKALQLVVEASRDNLRTLQQLFMDSLNFVCPWCATET
>E7_Alpha7_HPV68b_|gi|323669634|emb|CBY85086.1|
RHTIQCTCCKCNNLLQLVVEASRENLRKLELLFMDSLNFVCPWCATET
>E7_Alpha7_HPV70_|gi|1718148|sp|P50785|
RHKIQCMCCKCNTTLHLVVEASQENLRSLLQLFMETLSFVCPWCASGT
>E7_Alpha7_HPV97_|gi|126738385|gb|ABO27077.1|
RHTIVCMCCKCESRLQFVVESSADDLRSLQQLFLSTLSFVCPWCATHQ
>E7_Alpha7_HPVMe180_|gi|137808|sp|P27963.1|
RHTIQCTCCKCNNLLQLVVEASRENLRNVELLFMDSLNFVCPWCATET
>E7_Alpha4_HPV2_|gi|125660688|gb|ABN49465.1|
AYGVVTTCCKCGRTVRLVVECGQADLRELEQLFLKTLTLVCPHCA---
>E7_Alpha4_HPV2a_|gi|137794|sp|P25485|
AYGVVTTCCKCGRTVRLVVECGQADLRELEQLFLKTLTLVCPHCA---
>E7_Alpha4_HPV27_|gi|549282|sp|P36825|
AYGVVTTCCKCGRAVRLVVECGPEDIRDLEQLFLKTLNLVCPHCA---
>E7_Alpha4_HPV27b_|gi|71061111|dbj|BAE16264.1|
AYGVVTTCCKCGRAVRLVVECGPEDIRDLEQLFLKTLTLVCPHCA---
>E7_Alpha4_HPV57_|gi|137804|sp|P22160|
AYGVVTTCCKCHSTVRLVVECGAADIRHLEQLFLNTLTIVCPRCV---
>E7_Alpha4_HPV57b_|E7_HPV057b
AYGVVTTCCKCYSTVRLVVECGAADIRHLEQLFLNTLTIVCPRCA---
>E7_Alpha4_HPV57c_|gi|157678965|dbj|BAF80481.1| E7 [Human papillomavirus type 57c]
AYGVVTTCCKCYSTVRLVVEWRAADIRHLEQLFLNTLTIVCPRCA---
>E7_Alpha5_HPV26_|gi|549281|sp|P36824|
CYRIEAQCCMCNSIVQLAVQSSRQNVRVLEQMLMEDVSLVCHQCAAQ-
>E7_Alpha5_HPV51_|gi|137803|sp|P26558|
CYRIEAPCCRCSSVVQLAVESSGDTLRVVQQMLMGELSLVCPCCANN-
>E7_Alpha5_HPV69_|gi|76363469|sp|Q9JH50|
CYRIEAECCVCNSIVQLAVLSSRQNVRAVEQLLMGDVSLVCHQCATY-
>E7_Alpha5_HPV82_|gi|6970429|dbj|BAA90736.1|
CYRIKVHCCRCSSVVQLAVESSGDSLRIFQQMLLGDLSLVCPWCATN-
>E7_Alpha1_HPV32_|gi|549284|sp|P36827|
RYRIVCGCTQCGRSVKLVVSSTGADIQQLHQMLLDTLGIVCPLCACVE
>E7_Alpha1_HPV42_|gi|137800|sp|P27231|
RYRILCVCTQCYKSVKLVVQCTEADIRNLQQMLLGTLDIVCPLCARVE
>E7_Alpha11_HPV34_|gi|549285|sp|P36828|
WYRIVTDCSRCQSTVCLTIESTHADLLVLEDLLMGALKIVCPNCSRRL
>E7_Alpha11_HPV73_|gi|1491694|emb|CAA63883.1|
CYRIVTDCTKCQCTVCLAIESNKADLRVIEELLMGTLGIVCPNCSRNL
>E7_Alpha6_HPV30_|gi|549283|sp|P36826|
CYLINTQCCRCASAVQLAVQSPTKELRALQQMLMGALELVCPLCATRR
>E7_Alpha6_HPV53_|gi|549290|sp|P36832|
CYLIETQCCRCESLVQLAVQSSTKELRILQQMLMGTVELVCPLCATRR
>E7_Alpha6_HPV56_|gi|549291|sp|P36833|
CYLIHVPCCECKFVVQLDIQSTKEDLRVVQQLLMGALTVTCPLCASSN
>E7_Alpha6_HPV66_|gi|3024844|sp|Q80956|
CYLIHVPCCKCELVVQLDIQSTKEELRVVQQLLMGALTVTCPLCASSK
>E7_Alpha13_HPV54_|gi|3024830|sp|Q81019|
AFKVLSQCGGCCKTVRLCVYSTHTGIRVLQELLHQALQIVCPTCASRL
>E7_Alpha10_HPV11_|gi|137790|sp|P04020|
HYQILTCCCGCDSNVRLVVECTDGDIRQLQDLLLGTLNIVCPICAPKP
>E7_Alpha10_HPV13_|gi|267300|sp|Q02271|
CYQILTSCSKCCSNVRLVVECTGPDIHDLHDLLLGTLNIVCPLCAPKS
>E7_Alpha10_HPV44_|gi|3024819|sp|Q80914|
PYQIVTTCGTCSRKVRLVVQCTGTDIHHLHTLLLGSLDILCPVCAPKT
>E7_Alpha10_HPV55_|gi|3183193|sp|Q80935|
PYQIVTTCGTCNRNVRLVVQCTGTDICQLHTLLLGSLEILCPVCAPKN
>E7_Alpha10_HPV6_|gi|6002619|gb|AAF00065.1|AF092932_7
HYQIVTCCCGCDSNVRLVVQCTETDIREVQQLLLGTLNIVCPICAPKT
>E7_Alpha10_HPV6A_|gi|3024848|sp|Q84292|
HFQIVTCCCGCDSNVRLVVQCTETDIREVQQLLLGTLDIVCPICAPKT
>E7_Alpha10_HPV6B_|gi|137807|sp|P06464|
HFQIVTCCCGCDSNVRLVVQCTETDIREVQQLLLGTLNIVCPICAPKT
>E7_Alpha10_HPV74_|gi|1491799|gb|AAC55128.1|
AYQIVTCCGVCNRSLRLVVQCTGPDINNLHTLLLGTLNLVCPLCAPKT
>E7_Alpha10_PCPV1_|gi|267301|sp|Q02272|
HYQIVTCCGQCDSNVRLVVDCTGSDIQHLHKLLLGSLNIVCPLCAPQT
>E7_Alpha10_CCPV1_|gi|9629722|ref|NP_045012.1|_[Common_chimpanzee_papillomavirus_1]
AYQIVTSCGHCNNTVRLVVECTGPDIQHLHNLLLGSLNIVCPLCAPQT
>E7_Alpha3_HPV72_|gi|1491685|emb|CAA63874.1|
AYGVVTTCGRCYRPVRLVVECRDADVKALQQLLLDNLSIVCPRCA---
>E7_Alpha3_HPV81_|gi|40804511|emb|CAF05693.1|
AYRVVTTCGICRCLVRLVVLSGDADLRLLQQLLTDTLSIVCPGCA---
>E7_Alpha3_HPV83_|gi|5059326|gb|AAD38969.1|AF151983_2
AYRVLTVCGMCGQALRLAVLCEDADLKRLQDLLVNAVDIVCPGCA---
>E7_Alpha3_HPV102_|gi|71726720|gb|AAZ39521.1|
AYRVVTKCGMCGQSLRLAVLCGDTDIRRLQELLVNAVDIVCPSCA---
>E7_Alpha3_HPV114_|gi|289656453|gb|ADD14046.1|
AHRVLTECGLCGCPVRLVVLCDAGGLRQLQQLMVDVVAIVCPGCA---
>E7_Alpha3_HPV61_|gi|3024825|sp|Q80949|
AYRVVTTCGICKCPVRLVVQCGDADLKVLHELLLGDLSIVCPGCA---
>E7_Alpha3_HPV62_|gi|39932601|gb|AAR32247.1|
AHRVVTTCGICNCLVRLVVLSGDAELRRLQQLLTDALEIVCPGCA---
>E7_Alpha3_HPV84_|gi|12958169|gb|AAK09272.1|AF293960_2
AYRVVTECGLCSRPVRLAVLCGVEDLRKLQQLIVEAVAIVCPGCA---
>E7_Alpha3_HPV86_|gi|15741129|gb|AAL06736.1|AF349909_2
AYRVLTECGLCRRPLKLVVRCGAEDLRQLQQLMVDAVALVCPGCA---
>E7_Alpha3_HPVcand87_|gi|14475580|emb|CAC17713.2|
AHRVLTECGLCRRPVRLVVLCGAGDLRQLQQLMVDAVAIVCPGCA---
>E7_Alpha3_HPVcand89_|gi|22095324|gb|AAM92152.1|AF436128_2
AFRVVTTCGVCYRAVRLVVLSDDAHLRHLQQLLLNDLSIVCPGCA---
>E7_Alpha8_HPV40_|gi|549286|sp|P36829|
SFKVVTRCVFCQCLVRLAVHCSITDITQFQQLLMGTLHIVCPNCAATE
>E7_Alpha8_HPV43_|gi|40804476|emb|CAF05784.1|
VYRVVTECTSCLCVIRLVVQCSDSDIKKLEDLLLGTLKIVCPLCTTTA
>E7_Alpha8_HPV7_|gi|549273|sp|P36816|
SFKIVTHCVFCHCLVRLVVHCTATDIRQVHQLLMGTLNIVCPNCAATA
>E7_Alpha8_HPV91_|gi|22023570|gb|AAM89131.1|AF419318_2
VYKVVTECTSCYCSIRLVVKCSSSDIKTLEELLLGTLQIVCPLCTTAV
>E7_Alpha14_HPV106_|gi|71726712|gb|AAZ39514.1|
AYRVLTCCCRCGRAVRLVVESGHAELRVLQELLLGALGIVCPHCA---
>E7_Alpha14_HPV71_|gi|37622203|gb|AAQ95199.1|
AYRVVSYCGRCCRAVRLVVESDEADIRALQQLLLGTLTIVCPICV---
>E7_Alpha14_HPVcand90_|gi|22138124|ref|NP_671504.1|
AYRVVTSCCRCCCTVRLVVESGHAEIRQLQELLLGALHIVCPLCA---
>E7_Alpha14_CgPV1_|gi|320526312|gb|ADW41702.1|
AYRVVTECSKCSRAVRLVVECEHTDIRDLQRLLLGTLALVCPVCA---
>E7_Alpha12_MFPV10_|gi|186972286|gb|ACC99400.1|
CFRIVTDCHTCGRTLRLVVHSSHEELEVLEELLMGSLELVCPTCADRV
>E7_Alpha12_MFPV9_|gi|186972296|gb|ACC99409.1|
QYRIVCDCYSCGNTLRLVVHSTEADVRVLEDLLMGTLEIVCPRCAGSV
>E7_Alpha12_RHPV1_|gi|137811|sp|P22161|
CYRIVSDCYSCGKPLRLVVVSSHEELRVLEDLLMGTLDIVCPSCASRV
>E7_Alpha12_RHPV1b_|gi|256860449|gb|ACV32159.1| E7 [Rhesus papillomavirus type 1b]
CFRIVSDCYSCSKPLRLVVVSSHEELRVLEQLLMGTLEIVCPSCAGRV
>E7_Alpha12_MFPV3_|gi|161019496|gb|ABX56066.1|_[Macaca_fascicularis_papillomavirus_type_3]
RFRILSDCHVCQNTVSLVVHSTHDDLHILEDLLMGTLEIVCPNCAV--
>E7_Alpha12_MFPV3b_|gi|156633499|gb|ABU90822.1|_[Macaca_fascicularis_papillomavirus_type_3b]
RFRILSDCHVCQNTVSLVVHSTHDDLHILEDLLMGTLEIVCPNCAV--
>E7_Alpha12_MFPV4_|gi|161019516|gb|ABX56084.1|_[Macaca_fascicularis_papillomavirus_type_4]
CFRIVSDCHRCQNTLRLVVVSTPEEVRVLEELLMGTLEIVCPRCADRV
>E7_Alpha12_MFPV5_|gi|161019536|gb|ABX56102.1|_[Macaca_fascicularis_papillomavirus_type_5]
DYRIVCDCHTCGNTLRLVVHSTEADVRVLEDLLMGTLDIVCPKCAGRL
>E7_Alpha12_MFPV6_|gi|161019509|gb|ABX56078.1|_[Macaca_fascicularis_papillomavirus_type_6]
LYRILSACAHCGSAVRLVVSSTHSEVQVLQQLLMGNLEIVCPSCAGRA
>E7_Alpha12_MFPV7_|gi|161019486|gb|ABX56057.1|
CYRIVTSCNKCEGALRLVVVTTHEQVLVLQQMLMGPLEIVCPGCAGRV
>E7_Alpha12_MFPV8_|gi|161019526|gb|ABX56093.1|_[Macaca_fascicularis_papillomavirus_type_8]
CYRIVTSCGGCESALRLVVVATRDEVRALHDLLMGTLNIVCPNCAGRA
>E7_Alpha12_MFPV11_|gi|253558908|gb|ACT32129.1|_[Macaca_fascicularis_papillomavirus_type_11]
CYRIVTSCGSCGNALRLVVVTSQAEVRELQRMLMGALEIVCPNCAGRA
>E7_Beta3_HPV115_|gi|270048214|gb|ACZ58404.1|
PFKVIVYCGGCGTKLRIFLLSTTYGIRLLEDLLLNELALLCPQCRDRI
>E7_Beta3_HPV49_|gi|549288|sp|P36830|
PYKVIATCGGCGARLRVFVLATDAAIRSFQELLLEELQFLCPQCREEI
>E7_Beta3_HPV75_|gi|2911546|emb|CAA75450.1|
PYKVIACCGGCGSRLRVFVLATDRAIREFQTLLLEELQFLCPECREEI
>E7_Beta3_HPV76_|gi|2911553|emb|CAA75457.1|_
PYKVIACCGGCGSRLRVFVLATDRAIREFQSLLLEELQFLCPECREEI
>E7_Beta1_HPV24_|gi|1718143|sp|P50782.1| ex beta
AYKIILCCGGCGTRLRLFVAATQFGIRGLQDLLLEEVVILCPDCRNSD
>E7_Beta1_HPV105_|gi|238623460|emb|CAW42261.1|
VFKIIAPCGCCEVNLRIFVNATDVGIRTLQELLTSDLQLLCPECRGNC
>E7_Beta1_HPV12_|gi|549276|sp|P36819|
VFKIIAPCGCCEVNLRIFVNATDTGIRTLQDLLISDLQLLCPECRGNC
>E7_Beta1_HPV124_|gi|296495870|gb|ADH29827.1|_
PYKVVAPCGCCESRLRLYIFATNFGIRTLQTLLLEDINLLCPTCRQRI
>E7_Beta1_HPV14_|gi|808880|dbj|BAA09114.1|_
AYKVVVPCGCCKVKLRIFITATEFALRTFQNLLFEQLQLLCPECRGNC
>E7_Beta1_HPV19_|gi|549279|sp|P36822|
AYKVVVLCGCCKVKLRIFVKATQFGIRTLQDILIEELQLLCPECRGNC
>E7_Beta1_HPV20_|gi|1718139|sp|P50778|
SYKVVAPCGCCKVKLRIFISATEFAIRSFQQLLIDELQLLCPDCRGNC
>E7_Beta1_HPV21_|gi|1718140|sp|P50779|
AYKVVTPCGCCKVKLRIFVNATQFAIRTFQNLLFEELQLLCPECRGNC
>E7_Beta1_HPV25_|gi|549280|sp|P36823|
PYKVVAPCGCCEVKLRIFVKATDFGIRTLQNLLIEELQLLCPECRGNC
>E7_Beta1_HPV36_|gi|1718146|sp|P50811|
VFKVIAPCGCCEVKLRVFVQATEFGIRAFQQLLTGDLQLLCPECRGNC
>E7_Beta1_HPV47_|gi|137802|sp|P22423|
VFKVIAPCGCCEVKLRIFVNATNRGIRTFQELLTGDLQLLCPECRGNC
>E7_Beta1_HPV05_|gi|137788|sp|P06932|
SYKVIAPCGCCEVKLRIFVHATEFGIRAFQQLLTGDLQLLCPDCRGNC
>E7_Beta1_HPV5B_|gi|137806|sp|P26559|
SYKVIAPCGCCEVKLRIFVHATEFGIRAFQQLLTGDLQLLCPDCRGNC
>E7_Beta1_HPV08_|gi|137789|sp|P06430|
VFKIVAPCGCCQVKLRLFVNATDSGIRTFQELLFRDLQLLCPECRGNC
>E7_Beta1_HPV93_|gi|37089394|gb|AAQ88282.1|_
AFKIIVFCGGCGSRLRIFVAATEFGVRCFQQLLVKELDLLCPNCRNSD
>E7_Beta1_HPV98_|gi|238623429|emb|CAW42214.1|
SYKIILRCGGCGTRLRIFVAATHSGIRSLQELLLEEVVLLCPDCRNSD
>E7_Beta1_HPV99_|gi|238623437|emb|CAW42227.1|
VFKITAPCGCCKVKLRLFVNATELGIRTFQQLLTQDLQLLCPECRGNC
>E7_Beta1_MFPV1_|gi|122891972|gb|ABM67066.1|_
PFKVLTSCGGCETKLRLFVVATESGIREFQELLFGDLILLCPECRRAH
>E7_Beta1_HPV118_|gi|256807733|gb|ACV30149.1|
PYKVVAPCGCCGPRLRLCLLATTFGIRTLESLLLDEINLLCPPCRHSL
>E7_Beta1_CgPV2_UNK_|gi|338209367|ref|YP_004646339.1|
TFKVVAPCGCCEANLRLFVRATTFGIRTLQDILTEELQLLCPECRGNC
>E7_Beta1_HPVRTRX7_|gi|2218081|gb|AAB61641.1|
VFKVIAPCGCCEVNLRVFVNATELGIRTLQELLTSDLQLLCPECRGNC
>E7_Beta2_HPVSIBX3a_|gi|270119450|emb|CBI67299.1|
PYKIIVNCGGCDTKLKLFVLATDFGIRAFQASLLENVRLVCPSCREDI
>E7_Beta2_HPV100_|gi|238623444|emb|CAW42236.1|
PYKIVVFCGGCDAKLKLYVLATDTSIRDFQSLLLGELKLVCPSCREEI
>E7_Beta2_HPV104_|gi|238623452|emb|CAW42248.1|
PYKIVAPCGGCGARLRLFVIATFFGIRTQQELLIQEVQLVCPQCREVI
>E7_Beta2_HPV107_|gi|126131395|gb|ABN79868.1|_
PYKIVVPCSGCPVKLRLYVFATHFGIRALQDLLLQEVQLICPQCREAI
>E7_Beta2_HPV110_|gi|186461196|gb|ACC78264.1|_
PYKIVAACGLCGARLRLFVLATVFGIRTQQEILLGEVQLLCPECREKL
>E7_Beta2_HPV111_|gi|186461204|gb|ACC78271.1|_
PYKIVVACN-CGTRLRLYVFATELGIRAQQELLLGEVQLVCPECRESL
>E7_Beta2_HPV113_|gi|238623467|emb|CAW42271.1|
PYKIVVACN-CGVRLRLYVFATDLGIRAQQELLLGEVQLVCPECREKL
>E7_Beta2_HPV120_|gi|296495838|gb|ADH29799.1|_
PYKIIVNCGGCDTKLKLFVLATDFGIRAFQASLLENVRLVCPSCREDI
>E7_Beta2_HPV122_|gi|296495854|gb|ADH29813.1|_
PYKIIVACN-CGTRLRLYVFATDLGIRAQQELLLGEVQLVCPECREKL
>E7_Beta2_HPV15_|gi|549277|sp|P36820|
PYKIVVPCCFCDSKLRLIVVATPFGIRSQQDLLLEEVKLVCPGCREKL
>E7_Beta2_HPV151_|gi|290964863|emb|CBK38954.1|_
PYKIIVYCGGCDTKLKLHVLATLSGIRDFQASLLGPVKLLCPSCREEI
>E7_Beta2_HPV17_|gi|549278|sp|P36821|
PYKIVAPCCFCGSKLRLIVLATHAGIRSQEELLLGEVQLVCPNCREKL
>E7_Beta2_HPV22_|gi|1718141|sp|P50780|
PYKIVVYCGGCDTKLKLYILATLSGIRDFQTSLLGPVKLLCPTCREEI
>E7_Beta2_HPV23_|gi|1718142|sp|P50781|
PYKIIVVCGGCETQLKLYVLATDFGIRSFQASLLENVKLVCPACREDI
>E7_Beta2_HPV37_|gi|3024816|sp|Q80901|
PYKIVAPCCFCGSKLRLIVVATPIGIRSQEELLLGEVQLVCPNCRGKL
>E7_Beta2_HPV38_|gi|3024818|sp|Q80908|
PYKIIVLCGGCEVRLKLYVWATDAGIRNLQDCLLGDVRLLCPTCREDI
>E7_Beta2_HPV38b_|gi|68304488|gb|AAY89820.1|_
PYKIIVLCGGCEVRLKLYVWATDAGIRNLQDCLLGDVRLLCPTCREDI
>E7_Beta2_HPV80_|gi|2911567|emb|CAA75471.1|_
PYKIVAPCCFCESKLRLIVVATSFGIRAQEELLFGEVKLVCPGCREKL
>E7_Beta2_HPV09_|gi|549274|sp|P36817|
PYKIVAGCG-CGARLRLYVLATNLGIRAQQELLLGDIQLVCPECRGRL
>E7_Beta2_HPVFA75-KI88-03_|gi|186461188|gb|ACC78257.1|
PYKIVAPCGGCGARLRLFVIATFFGIRTQQELLIQEVQLVCPQCREVI
>E7_Beta4_HPV92_|gi|27531788|ref|NP_775306.1|_
DYKIVSSCGGCGIKLRIFASCTQFGIRTLQDLLLEEIALLCPDCKNGR
>E7_Beta5_HPV150_|gi|290964855|emb|CBK38947.1|
LFKIVAPCGGCEARLKLHIASSRLGIRCLENLLLSEICLLCPACRHGR
>E7_Beta5_HPV96_|gi|37595912|ref|NP_932320.1|_
LYKIVVPCGGCDSRLKIYVSATQFGIRSLEDLLLEEPSLLCPACRNGR
>E7_Beta6_MFPV2_UNK_|gi|338209359|ref|YP_004646332.1|
PFKVLVSCGGCGSKLRLFVTATAYGIRTFQHVLLSELSILCPECRETT
>E7_Gamma1_HPV4_|gi|586228|sp|Q07857.1|
PFRIDTCCYRCEVAVRITLYAAELGLRTLEQLLVEKLTFCCTACARSL
>E7_Gamma1_HPV65_|gi|586230|sp|Q07859.1|
PFRIDTCCYRCEVNVRITLFAVEFGLRALEQLIVDKLTFCCTTCARTL
>E7_Gamma1_HPV95_|gi|40804522|emb|CAF05703.1|
PFRIDTCCYNCEANVRITLYAVAFGLRVVEQLLLEKVIFCCVGCARNH
>E7_Gamma2_HPV48_|gi|3024821|sp|Q80921.1|
PYRIDSKCHNCGCRIRVTVAATEFGIRCFEQLLLKELCLFCPACSRQL
>E7_Gamma3_HPV131_UNK_|gi|312451802|gb|ADQ85958.1|
PYRIDSNCSNCHTNIRLCVSASTSAIRILHQLLLSDLHLLCSGCSRFS
>E7_Gamma3_HPV50_|gi|3183191|sp|Q80928.1|
PFKIDSTCKHCHCRVRLCCVATDAAIRVFECLLQSEFSFLCLKCSKEL
>E7_Gamma4_HPV60_|gi|3024823|sp|Q80942.1|
PYTIDTCCKPCGAGVRFTIIATPSAVITLRQLLLQEVFLTCLRCSRSL
>E7_Gamma5_HPV88_|gi|167600367|ref|YP_001672009.1|
PFQIDTSCAFCEAGVRVFVLASPAGIRTLQQLLLAEISISCPGCSRNN
>E7_Gamma6_HPV101_|gi|109390390|ref|YP_656499.1|
PYRIVTDCGQCHKTLALHVLATDGAIRSVEQLLCGDLELVCASCIRAQ
>E7_Gamma6_HPV103_|gi|109390383|ref|YP_656493.1|
PYRVVTDCKYCEKSLCMYVVATEEGIRNFEQQLCGNLDIVCPACAKQR
>E7_Gamma6_HPV108_|gi|224983323|ref|YP_002647034.1|
PYRVVTECGVCHKGLCMYVLATDEGIRGFEQQLCGDLDIVCPACAKQR
>E7_Gamma6_HPV128_UNK_|gi|313755947|gb|ADR77926.1|
-FSVDTCCDHCNRRVRLVVSATSTGIIRFQQLLVSELSIVCPRCCREN
>E7_Gamma11_HPV148_UNK_|gi|317046149|ref|YP_004111310.1|
-YKVDSQCHTCGARLRVCVVASYTAIRRLQLLLLEDLHLLCPHCARAL
>E7_Gamma11_HPV132_UNK_|gi|312451810|gb|ADQ85965.1|
RYKIDTYCFDCSARLRLYVVASSFGIRSFQHLLLTTLHLTCPGCARRN
>E7_Gamma11_HPV127_UNK_|gi|293596088|gb|ADE45483.1|
VFRVDSDCHFCRTSLRLCVVASDEAIRQLQVLLVGNLRLLCPGCARNL
>E7_Gamma7_HPV123_|gi|296495862|gb|ADH29820.1|
PYQIVAYCAVCQGRLKFHIAASPEGIRGFEQLLLGSIGFICTGCSRST
>E7_Gamma7_HPV109_|gi|225927562|ref|YP_002756539.1|
PYKIVVYCFSCGVKLKFYIAAGPEGIRNFEQLLLGQLGFICTGCSRSR
>E7_Gamma7_HPV149_|gi|312451786|gb|ADQ85944.1|
PYKVVVHCGCCDNKLKFTVAASPDGIRDFQQLLLGQLSFLCTGCSKAI
>E7_Gamma7_HPV134_UNK_|gi|312451826|gb|ADQ85979.1|
PYSVVTYCDGCPKRLRISVVATREAIRDLERLLFGSLRFVCATCSRNL
>E7_Gamma8_HPV112_|gi|225927570|ref|YP_002756546.1|
PFWVDTCCGTCNASVRLSILATQSAVCLMRVLLQGELSFVCIRCSKDR
>E7_Gamma8_HPV119_|gi|296495830|gb|ADH29792.1|
PYWVDTYCGTCKASVRICILATSTAVCSLNFLLQAQLSIVCTKCSKGR
>E7_Gamma9_HPV129_UNK_|gi|313755955|gb|ADR77933.1|
PYQVDSWCPNCNKGVRVCVLATSFAIQAFQRLLTQQLQFVCPGCSRVI
>E7_Gamma9_HPV116_|gi|254810665|ref|YP_003084347.1|
PYRVDSLCTRCNKCIRISVVCTTGAIYTLEQLLLSELSFLCAGCSRTT
>E7_Gamma10_HPV121_|gi|297342358|ref|YP_003668026.1|
PYRIDSVCRVCKTSIRFYVSASDQGIRGLQQLLLSQLSFICTRCTRTS
>E7_Gamma10_HPV130_|gi|312451794|gb|ADQ85951.1|
PYKIDSRCKVCNSSVRLFVAASDQGIRRLQQLLFADLSFICTPCSRVT
>E7_Gamma10_HPV133_|gi|312451818|gb|ADQ85972.1|
PYRIDSRCKVCNSAVRLFVAASHQGIRELQQLLFADLYFICTPCAKRR
>E7_Mu1_HPV1a_|gi|137793|sp|P06465.1|
PYAVVASCAYCEKLVRLTVLADHSAIRQLEELLLRSLNIVCPLCTLQR
>E7_Mu2_HPV63_|gi|586229|sp|Q07858.1|
PYAIVLPCGLCDQLLRLTCVSDLSTLTRLEELLLGSLRIVCPLCAIRH
>E7_Nu_HPV41_|gi|137799|sp|P27556.1|
LYLVESQCPFCQAIIRFVCVASNTGIRNLQALLVNHLDLACHACVEQN
>E7_Zeta_EcPV1_|gi|20428630|ref|NP_620508.1|_[Equus_caballus_papillomavirus_-_1]
PYAVCTVCCRCGEKVGLCVLATDEGIHGLEELLFEALQLFCAQCAPPI
>E7_Iota_MnPV1_|gi|9627488|ref|NP_042015.1|_[Mastomys_natalensis_papillomavirus,_RAT]
LYQVLIECPECNKTIRLTCAAQAHQIRGLEHLLLDGLRVICPRCNQKN
>E7_Kappa2_SfPV1k_(CRPVK)_|gi|137787|sp|P03130.1|_[Cottontail_rabbit_papillomavirus]
PYAVSVPCKRCRQTISFVCVCAPEAIRTLNRLLSASLSLVCPECCN--
>E7_Kappa2_SfPV1w_(CRPVW)_|gi|1718138|sp|P51895.1|[Cottontail_rabbit_papillomavirus]
PYAVSVPCKRCRQTISFVCVCDPEAIRTLNRLLSASLSLVCPECCN--
>E7_Kappa1_OcPV1_(ROPV)_|gi|9635135|ref|NP_057842.1|[Rabbit_oral_papillomavirus]
AYLIVVECGDCGKRLRFTCVSDKDSIRGFQQLLLGPLLLLCKDCAANV
>E7_Lambda1_UuPV1_|gi|77157777|gb|ABA61872.1|_Snow_leopard_[Uncia_uncia_papillomavirus_type_1]
LYRVSAYCGLCGSGVRFACLAGGEDL--LRSLLSS-VQFVCVSCVNHQ
>E7_Lambda1_PlpPV1_|gi|62547915|gb|AAX86627.1|Asiatic_Lion_[Panthera_leo_persica_papillomavirus_type_1]
LYRVSASCGLCGSGVRFACLAAGEEILRLHQLLFT-LQFVCVPCVKQQ
>E7_Lambda1_PcPV1_|gi|62547907|gb|AAX86620.1|_Puma_[Puma_concolor_papillomavirus_type_1]
LYRVSASCGLCGSGVRFACLAGGEDISRLHRLLFT-VQVVCVTCVTQQ
>E7_Lambda1_LrPV1_|gi|62547899|gb|AAX86613.1|Bobcat_[Lynx_rufus_papillomavirus_type_1]
LYRVSALCGLCGGGVRFACLSGSEDILRLRSLLDT-IQVVCVTCVKNQ
>E7_Lambda1_FdPV1_|gi|19224324|gb|AAL86454.1|AF480454_2__Domestic_cat[Felis_domesticus_papillomavirus_type_1]
LYRVSSDCGLCGSGVRFACLAGGEDISHLRSLLTR-VQVVCVTCVKEQ
>E7_Lambda2_CPV1_(CoPV)_|gi|3915239|sp|Q89759.1|_[Canine_oral_papillomavirus]
VYRIEAACGFCGKGVRFFCLSQKEDLRVLQVTLLS-LSLVCTTCVQTA
>E7_Lambda3_CPV6_|gi|258611064|ref|YP_003204676.1|_[Canine_papillomavirus_6]
LYRVAALCGLCGSRVRFVCLAESDDIRHFQRLLFN-LSFVCLRCVKTE
>E7_Lambda4_PIPV1_|gi|68304290|ref|YP_249599.1|_Racoon_[Procyon_lotor_papillomavirus_type_1]
PFGVTVDCGVCKRRVNFVVLSDGEDIRRLQDLLFS-LSIVCVSCVESQ
>E7_Xi_BPV3_|gi|57013114|sp|Q8BDD8.1|
PYAVEAVCYVCENPLRLALVSSPDGIHQLHQLLLDCISLLCANCSREV
>E7_Xi_BPV4_|gi|187608846|sp|P08350.2|
PFAITATCYACEQVLRLAVVTSTEGIHQLQQLLFDNLFLLCAACSKQV
>E7_Xi_BPV6_|gi|57013108|sp|Q705F5.1|
PFAVEAVCHVCEQVLRLAVVASPDGILQLQQLLLTSLSFLCTSCSREA
>E7_Xi_BPV10_|gi|163914083|dbj|BAF95815.1|
PYAVDASCFNCHTNLRIVVVASPEGIRGLQLLLFGPLSLLCPACATRT
>E7_Xi_BPV11_|gi|301335133|dbj|BAJ12073.1|
PFEITATCYVCEKILRLAVVTSNDGIHQLQQLLFENLSLLCSACSRDV
>E7_Xi_BPV9_|gi|163914076|dbj|BAF95809.1|
PYSVTATCYVCEKTLRIAVVTSADGIRQLQLLLLDSLSLLCAACCSDA
>E7_Xi_BPVAA5_UNK_|gi|169641578|gb|ACA61500.1|_[Bovine_papillomavirus_BAA5-Japan]
PYAVDASCFNCHTNLRIVVVASPEGIRGLQLLLFGPLSLLCPACATRT
>E7_Pi1_RNPV_|gi|257136428|ref|YP_003169701.1|[Rattus_norvegicus_papillomavirus_1]
PYRVRTTCHGCEKTLRFIIVSTDGTRRVFEHLLLDDLHFLCPACVAVH
>E7_Pi1_MmiPV1_(MmPV1)_|gi|118129782|ref|YP_873940.1_E7_[Old_World_harvest_mouse_papillomavirus]
PYRVKTTCHYCDKVLRFIIVSSHLTKTVFEVLLAKDLSFLCPACVAVH
>E7_Pi1_McPV2_|gi|116536730|ref|YP_803389.1|_E7_[Mastomys_coucha_papillomavirus_2,_RAT]
PYRVATTCYSCDTVLRFIVVAGCDSLKLFEELLTEDFDFLCPGCVKDR
>E7_Rho_TmPV1_|gi|56698750|ref|YP_164622.1|Manatee_[Trichechus_manatus_latirostris_papillomavirus_type_1]
YYQVESICGGCDKPVAAVVLATHTGIFSLNENLFTELFFVCLSCAQRE
>E7_Rho_FmPV1_UNK_|gi|56567503|gb|AAV98686.1|_[Florida_manatee_papillomavirus]
YYQVESICGGCDKPVAAVVLATHTGIFSLNENLFTELFFVCLSCAQRE
>E7_Sigma_EdPV1_|gi|62362148|ref|YP_224222.1|_Porcupine_[Erethizon_dorsatum_papillomavirus_type_1]
IYVIETLCFGCSHRLVFACGSSQGGIRQLQELLVGDLELLCNTCSTRH
>E7_Tau_CPV2_|gi|56693038|ref|YP_164629.1|_[Canine_papillomavirus_2]
RYRVVTLCNICHSSLRLFVEVADELIRLFQQLLLDGLGIICATCHKEH
>E7_Tau_CPV7_|gi|255683758|gb|ACU27441.1|
RYRVVTCCNLCHSPLRLFIESADEQVRIFHQLLLDGLGILCAVCYRTH
>E7_Phi_ChPV1_|gi|97331428|ref|YP_610954.1|_[Capra_hircus_papillomavirus_type_1]
PYEIAGHCARCNRGLRLYVCTTRPGIRKLEQQLLDDLSILCGTCGRDS
>E7_Chi1_CPV3_|gi|83314074|gb|ABC02204.1|_[Canine_papillomavirus_3]
PFRIQTSCGTCERGIKIVVLCTQEGIHCLETLLCRNTSLCCPTCAASY
>E7_Chi1_CPV5_|gi|258611056|ref|YP_003204669.1|_[Canine_papillomavirus_5]
PFRIQTHCGTCERGIRIVVLCTQEGIHCLETLLCNNTSFCCPVCAATY
>E7_Chi2_CPV4_|gi|156601579|gb|ABU86869.1|_[Canine_papillomavirus_4]
PFRIQTSCGTCDRGIRIVVLCTTEGIHALETLLCRNTSLCCPNCAATY
>E7_Psi_RaPV1_|gi|113200765|ref|YP_717908.1|_Bat_[Rousettus_aegyptiacus_papillomavirus_type_1]
FYNIQLPCTSCERHMRLVISCSSSGLRTLAVLLRQEVQLICAQCTREF
>E7_Dyoeta_EePV1_|gi|218685639|ref|YP_002427691.1|_Hedgehog_[Erinaceus_europaeus_papillomavirus]
FYRVVTVCEVCSRRLKLVLQASSEGIRGFHRLLLDHLGLVCGPCSSHV
>E7_Dyotheta_FdPV2_|gi|209402851|gb|ACI46049.1|_[Feline_papillomavirus_type_2]
PYRVDVPCGVCSRPLKLVILSDPSGVRTLQQLLCDNLSLVCGACSTRR
>E7_Dyoiota_EcPV2_|gi|187938333|gb|ACD38212.1|_putative_E7_[Equine_papillomavirus_2]
QFRVLTLCERCNRGVRLVVVGPTGDVRILQQLLLGSLGIVCADCASQE
>E7_UNK_BPV7_MAMM_BOVINE_|gi|82547782|ref|YP_406558.1|
LYYICTVCAWCQSHLRLSVSTSDSSLRKFQELLCGDLTVVCTPCARNG
>E7_UNK_ZcPV1_MAMM_|gi|332288079|ref|YP_004346963.1|
PYKVHAYCGYCKRGVRLVIYSDTDSVQKLHRLLLGPFDIVCPPCAVRC
>E7_UNK_MMPV1_MAMM_MOUSE_|gi|295924010|gb|ADG63120.1|_E7_[Mus_musculus_papillomavirus_type_1]
PYRIKTTCFCCDTVLRFIIVTGDDSVKAFESLLLQDLSFVCPHCVASY
>E7_UNK_OPV3_MAMM_OVINE_|gi|226446759|gb|ACO58657.1|_[Ovine_papillomavirus_3]
LYTLYTLCGRCCQRLKLTFRAFTQTKITLETLLLGDLDLFCPPCAA--
>E7_UNK_BPP1_MAMM_MARSUPIAL_|>gi|296040253|ref|YP_003622564.1|
YYDVTVSCATCSRRISFCILANPETVSGFFNYFFEDVRPVCLPCVQKG
>E7_UNK_EcPV3_MAMM_EQUINE_|gi|317135038|gb|ADV03082.1|
PYRVLTFCHYCNQGVRIVLVSTSPGIRHVNTLLTGSVSIVCPVCASER
>E7_Delta_CdPV1_UNK_|gi|326631678|ref|YP_004306466.1|
CYYIASKCADCTQVMHYAVRTSPVIWNLQQLLTRD-LHLLCPTCEQKT
>E7_Delta_CdPV2_UNK_|gi|326631688|ref|YP_004306473.1|
AYYIRAPCSDCQNPVDLTVKTSHTIYHLHQLLTKD-LQLLCSPCEQAS
>E7_Delta1_EEPV_(AaPV1)_|gi|137810|sp|P11332.1|
VYSVTVPCNGCDKNLEFCARTSSATILTLQNLLLKDLDFLCSTCETNH
>E7_Delta1_RPV_(RtPV1)_|gi|22901247|gb|AAN09916.1|AF443292_2
LYYITVACTECDKRLGFCAKTSKDSILSFEKLLLADLDILCSACENKH
>E7_Delta2_DPV1_(OvPV1)_|gi|1352844|sp|P03131.2|
QYNVTVSCNDCDKRLNFSVKTTCSTILTLQQLLTEDLDFLCSFCEAKN
>E7_Delta4_BPV1_|gi|137784|sp|P06933.1|
VYSVTVCCGNCGKELTFAVKTSSTSLLGFEHLLNSDLDLLCPRCESRE
>E7_Delta4_BPV2_|gi|137785|sp|P11303.1|
VYSVTVCCGHCGKDLTFAVKTGSTTLLGFEHLLNSDLDLLCPRCESRE
>E7_Delta5_WRPV1_(CcaPV1)_|gi|194268066|ref|YP_002004568.1|
VYYVGVCCGCCEKKLDFAVRTSQTSITSFHALLLEDLDILCALCEGKT
>E7_Delta_BPV_UNK_|gi|238914480|gb|ACR78109.1|_[Bovine_papillomavirus]
VYSVTVCCGNCGKELTFAVKTSSTPLLGFEHLLNSDLDLLCPRCESRE
>E7_Epsilon_BPV5_|gi|57013118|sp|Q8BDG6.1|
VFFVQVGCP-CGQPLKIAVQSTPDCISQFEQLLRGPLDLLCPHCASRC
>E7_Epsilon_BPV8_|gi|68160304|gb|AAY86737.1|[Bovine_papillomavirus_type_8-EB]
IFFVTLQCP-CTFPLRVAVRAGNGIRDFQELLTRNDFDLLCPHCASRH
