# Supplementary material for: Sequence Evolution of the Intrinsically Disordered and Globular Domains of a Model Viral Oncoprotein
Source: PLoS One. 2012 Oct 31;7(10):e47661. doi: 10.1371/journal.pone.0047661 (PMC3485249; doi:10.1371/journal.pone.0047661)
Supplement: File S6 — Fasta sequences of the proteins reported to interact with the E7C domain. We considered sequence segments reported to be necessary and sufficient for the interaction and discarded globular domains. (TXT) [file pone.0047661.s006.txt]

>E2F6_sp|O75461|E2F6_HUMAN Transcription factor E2F6 OS=Homo sapiens GN=E2F6 PE=1 SV=1 169-281.
FELTDDKENERLAYVTYQDIHSIQAFHEQIVIAVKAPAETRLDVPAPREDSITVHIRSTN
GPIDVYLCEVEQGQTSNKRSEGVGTSSSESTHPEGPEEEENPQQSEELLEVSN
>GSTP1_sp|P09211|GSTP1_HUMAN Glutathione S-transferase P OS=Homo sapiens GN=GSTP1 PE=1 SV=2 1-14.
MPPYTVVYFPVRGR
>GSTP1_sp|P09211|GSTP1_HUMAN Glutathione S-transferase P OS=Homo sapiens GN=GSTP1 PE=1 SV=2 65-107
QSNTILRHLGRTLGLYGKDQQEAALVDMVNDGVEDLRCKYISL
>GSTP1_sp|P09211|GSTP1_HUMAN Glutathione S-transferase P OS=Homo sapiens GN=GSTP1 PE=1 SV=2 178-210
SAYVGRLSARPKLKAFLASPEYVNLPINGNGKQ
>EF1A1_sp|P68104|EF1A1_HUMAN Elongation factor 1-alpha 1 OS=Homo sapiens GN=EEF1A1 PE=1 SV=1 420-454
PLGRFAVRDMRQTVAVGVIKAVDKKAAGAGKVTKS
>TIEG1_sp|Q13118|KLF10_HUMAN Krueppel-like factor 10 OS=Homo sapiens GN=KLF10 PE=1 SV=1 112-378
PAPSTVHFKSLSDTAKPHIAAPFKEEEKSPVSAPKLPKAQATSVIRHTADAQLCNHQTCP
MKAASILNYQNNSFRRRTHLNVEAARKNIPCAAVSPNRSKCERNTVADVDEKASAALYDF
SVPSSETVICRSQPAPVSPQQKSVLVSPPAVSAGGVPPMPVICQMVPLPANNPVVTTVVP
STPPSQPPAVCPPVVFMGTQVPKGAVMFVVPQPVVQSSKPPVVSPNGTRLSPIAPAPGFS
PSAAKVTPQIDSSRIRSHICSHPGCGK
>TIEG1_sp|Q13118|KLF10_HUMAN Krueppel-like factor 10 OS=Homo sapiens GN=KLF10 PE=1 SV=1 384-408
SHLKAHTRTHTGEKPFSCSWKGCER
>TIEG1_sp|Q13118|KLF10_HUMAN Krueppel-like factor 10 OS=Homo sapiens GN=KLF10 PE=1 SV=1 414-438
DELSRHRRTHTGEKKFACPMCDRRF
>TIEG1_sp|Q13118|KLF10_HUMAN Krueppel-like factor 10 OS=Homo sapiens GN=KLF10 PE=1 SV=1 442-480
DHLTKHARRHLSAKKLPNWQMEVSKLNDIALPPTPAPTQ
>NuMA_sp|Q14980|NUMA1_HUMAN Nuclear mitotic apparatus protein 1 OS=Homo sapiens GN=NUMA1 PE=1 SV=2 1-210.
MTLHATRGAALLSWVNSLHVADPVEAVLQLQDCSIFIKIIDRIHGTEEGQQILKQPVSER
LDFVCSFLQKNRKHPSSPECLVSAQKVLEGSELELAKMTMLLLYHSTMSSKSPRDWEQFE
YKIQAELAVILKFVLDHEDGLNLNEDLENFLQKAPVPSTCSSTFPEELSPPSHQAKREIR
FLELQKVASSSSGNNFLSGSPASPMGDILQ
>ELOC_sp|Q15369|ELOC_HUMAN Transcription elongation factor B polypeptide 1 OS=Homo sapiens GN=TCEB1 PE=1 SV=1 1-27.
MDGEEKTYGGCEGPDAMYVKLISSDGH
>ELOC_sp|Q15369|ELOC_HUMAN Transcription elongation factor B polypeptide 1 OS=Homo sapiens GN=TCEB1 PE=1 SV=1 70-112
LSKVCMYFTYKVRYTNSSTEIPEFPIAPEIALELLMAANFLDC
>P05412|JUN_HUMAN Transcription factor AP-1 - Homo sapiens (Human). 214-259
QMPVQHPRLQALKEEPQTVPEMPGETPPLSPIDMESQERIKAERKR
>P46527|CDN1B_HUMAN Cyclin-dependent kinase inhibitor 1B - Homo sapiens (Human). 1-39.
MSNVRVSNGSPSLERMDARQAEHPKPSACRNLFGPVDHEE
>P46527|CDN1B_HUMAN Cyclin-dependent kinase inhibitor 1B - Homo sapiens (Human). 71-198.
EGKYEWQEVEKGSLPEFYYRPPRPPKGACKVPAQESQDVSGSRPAAPLIGAPANSEDTHL
VDPKTDPSDSQTGLAEQCAGIRKRPATDDSSTQNKRANRTEENVSDGSPNAGSVEQTPKK
PGLRRRQT
>P62191|PRS4_HUMAN 26S protease regulatory subunit 4 - Homo sapiens (Human). 1-230.
MGQSQSGGHGPGGGKKDDKDKKKKYEPPVPTRVGKKKKKTKGPDAASKLPLVTPHTQCRL
KLLKLERIKDYLLMEEEFIRNQEQMKPLEEKQEEERSKVDDLRGTPMSVGTLEEIIDDNH
AIVSTSVGSEHYVSILSFVDKDLLEPGCSVLLNHKVHAVIGVLMDDTDPLVTVMKVEKAP
QETYADIGGLDNQIQEIKESVELPLTHPEYYEEMGIKPPKGVILYGPPGTG
>P62191|PRS4_HUMAN 26S protease regulatory subunit 4 - Homo sapiens (Human). 399-440.
GTEAGLMALRERRMKVTNEDFKKSKENVLYKKQEGTPEGLYL
>Q96EY1|DNJA3_HUMAN DnaJ homolog subfamily A member 3, mitochondrial - Homo sapiens (Human). 78-102
ICTASFHTSAPLAKEDYYQILGVPR
>Q96EY1|DNJA3_HUMAN DnaJ homolog subfamily A member 3, mitochondrial - Homo sapiens (Human). 146-178
SDEVKRKQYDAYGSAGFDPGASGSQHSYWKGGP
>Q96EY1|DNJA3_HUMAN DnaJ homolog subfamily A member 3, mitochondrial - Homo sapiens (Human). 294-316
GAGQAKQKKRVMIPVPAGVEDGQ
>P14618|KPYM_HUMAN Pyruvate kinase isozymes M1/M2 - Homo sapiens (Human). 1-50.
MSKPHSEAGTAFIQTQQLHAAMADTFLEHMCRLDIDSPPITARNTGIICT
>P14618|KPYM_HUMAN Pyruvate kinase isozymes M1/M2 - Homo sapiens (Human). 385-417
AEAAIYHLQLFEELRRLAPITSDPTEATAVGAV
>P14618|KPYM_HUMAN Pyruvate kinase isozymes M1/M2 - Homo sapiens (Human). 519-531
SGFTNTMRVVPVP
>Q14839|CHD4_HUMAN Chromodomain helicase-DNA-binding protein 4 - Homo sapiens (Human). 1006-1094
VSLLNVVMDLKKCCNHPYLFPVAAMEAPKMPNGMYDGSALIRASGKLLLLQKMLKNLKEG
GHRVLIFSQMTKMLDLLEDFLEHEGYKYE
>Q08050|FOXM1_HUMAN Forkhead box protein M1 - Homo sapiens (Human). 478-594
KVESPPLEEWPSPAPSFKEESSHSWEDSSQSPTPRPKKSYSGLRSPTRCVSEMLVIQHRE
RRERSRSRRKQHLLPPCVDEPELLFSEGPSTSRWAAELPFPADSSDPASQLSYSQEV
>P10253|LYAG_HUMAN Lysosomal alpha-glucosidase - Homo sapiens (Human). 1-90
MGVRHPPCSHRLLAVCALVSLATAALLGHILLHDFLLVPRELSGSSPVLEETHPAHQQGA
SRPGPRDAQAHPGRPRAVPTQCDVPPNSRF
>P10253|LYAG_HUMAN Lysosomal alpha-glucosidase - Homo sapiens (Human). 121-213
QMGQPWCFFPPSYPSYKLENLSSSEMG
YTATLTRTTPTFFPKDILTLRLDVMMETENRLHFTIKDPANRRYEVPLETPRVHSRAPSP
LYSVEF
>O56136|O56136_9VIRU Nonstructural protein Rep78 - Adeno-associated virus 6. 183-230.
AERKRLVAHDLTHVSQTQEQNKENLNPNSDAPVIRSKTSARYMELVGW
>Q13573|SNW1_HUMAN SNW domain-containing protein 1 - Homo sapiens (Human). 166-246
RAADKLAPAQYIRYTPSQQGVAFNSGAKQRVIRMVEMQKDPMEPPRFKINKKIPRGPPSP
PAPVMHSPSRKMTVKEQQEWK
>P21980|TGM2_HUMAN Protein-glutamine gamma-glutamyltransferase 2 - Homo sapiens (Human). 128-281
SSFVLGHFILLFNAWCPADAVYLDSEEERQEYVLTQQGFIYQGSAKFIKNIPWNFGQFED
GILDICLILLDVNPKFLKNAGRDCSRRSSPVYVGRVVSGMVNCNDDQGVLLGRWDNNYGD
GVSPMSWIGSVDILRRWKNHGCQRVKYGQCWVFA
>P21980|TGM2_HUMAN Protein-glutamine gamma-glutamyltransferase 2 - Homo sapiens (Human). 351-481
YEGWQALDPTPQEKSEGTYCCGP
VPVRAIKEGDLSTKYDAPFVFAEVNADVVDWIQQDDGSVHKSINRSLIVGLKISTKSVGR
DEREDITHTYKYPEGSSEEREAFTRANHLNKLAEKEETGMAMRIRVGQ
>Q59FP9|Q59FP9_HUMAN Promyelocytic leukemia protein isoform 1 variant (Fragment) - Homo sapiens (Human). 1-94
QPTGSRLPFSFSSRTPRSKPRIETKLGSMEPAPARSPRPQQDPARPQEPTMPPPETPSEG
RQPSPSPSPTERAPASEEEFQFLRCQQCQAEAKC
>Q59FP9|Q59FP9_HUMAN Promyelocytic leukemia protein isoform 1 variant (Fragment) - Homo sapiens (Human). 110-161
EASGMQCPICQAPWPLGADTPAL
DNVFFESLQRRLSVYRQIVDAQAVCTRCK
>Q59FP9|Q59FP9_HUMAN Promyelocytic leukemia protein isoform 1 variant (Fragment) - Homo sapiens (Human). 185-221
WFLKHEARPLAELRNQSVREFLDGTRKT
NNIFCSNPN
>Q59FP9|Q59FP9_HUMAN Promyelocytic leukemia protein isoform 1 variant (Fragment) - Homo sapiens (Human). 251-862
SELKCDISAEIQQRQEELDAMTQALQEQDSAFGAVHAQMHAAVGQLGR
ARAETEELIRERVRQVVAHVRAQERELLEAVDARYQRDYEEMASRLGRLDAVLQRIRTGS
ALVQRMKCYASDQEVLDMHGFLRQALCRLRQEEPQSLQAAVRTDGFDEFKVRLQDLSSCI
TQGKDAAVSKKASPEAASTPRDPIDVDLDVSNTTTAQKRKCSQTQCPRKVIKMESEEGKE
ARLARSSPEQPRPSTSKAVSPPHLDGPPSPRSPVIGSEVFLPNSNHVASGAGEAEERVVV
ISSSEDSDAENSSSRELDDSSSESSDLQLEGPSTLRVLDENLADPQAEDRPLVFFDLKID
NETQKISQLAAVNRESKFRVVIQPEAFFSIYSKAVSLEVGLQHFLSFLSSMRRPILACYK
LWGPGLPNFFRALEDINRLWEFQEAISGFLAALPLIRERVPGASSFKLKNLAQTYLARNM
SERSAMAAVLAMRDLCRLLEVSPGPQLAQHVYPFSSLQCFASLQPLVQAAVLPRAEARLL
ALHNVSFMELLSAHRRDRQGGLKKYSRYLSLQTTTLPPAQPAFNLQALGTYFEGLLEGPA
LARAEGVSTPLAGRGLAERASQQS
>P38398|BRCA1_HUMAN Breast cancer type 1 susceptibility protein - Homo sapiens (Human). 57-110
GPSQCPLCKNDITKRSLQESTRFSQLVEELLKIICAFQLDTGLEYANSYNFAKK
>P38398|BRCA1_HUMAN Breast cancer type 1 susceptibility protein - Homo sapiens (Human). 1304-1651.
EDL
TANTNTQDPFLIGSSKQMRHQSESQGVGLSDKELVSDDEERGTGLEENNQEEQSMDSNLG
EAASGCESETSVSEDCSGLSSQSDILTTQQRDTMQHNLIKLQQEMAELEAVLEQHGSQPS
NSYPSIISDSSALEDLRNPEQSTSEKAVLTSQKSSEYPISQNPEGLSADKFEVSADSSTS
KNKEPGVERSSPSKCPSLDDRWYMHSCSGSLQNRNYPSQEELIKVVDVEEQQLEESGPHD
LTETSYLPRQDLEGTPYLESGISLFSDDPESDPSEDRAPESARVGNIPSSTSALKVPQLK
VAESAQSPAAAHTTDTAGYNAMEESVSREKPELTASTERVNKRMS
>P38398|BRCA1_HUMAN Breast cancer type 1 susceptibility protein - Homo sapiens (Human). 1714-1765.
VSYFWVTQSIKE
RKMLNEHDFEVRGDVVNGRNHQGPKRARESQDRKIFRGLE
>P38398|BRCA1_HUMAN Breast cancer type 1 susceptibility protein - Homo sapiens (Human). 1833-1863.
VTREWVLDSVALYQCQE
LDTYLIPQIPHSHY
>P03120|VE2_HPV16 Regulatory protein E2 - Human papillomavirus type 16. 192-294
VILCPTSVFSSNEVSSPEIIRQHLANHPAATHTKAVALGTEETQTTIQRPRSEPDTGNPC
HTTKLLHRDSVDSAPILTAFNSSHKGRINCNSNTTPIVHLKGD
>P04015|VE2_HPV11 Regulatory protein E2 - Human papillomavirus type 11. 192-294
VICSPASVSSTVREVSIAEPTTYTPAQTTAPTVSACTTEDGVSAPPRKRARGPSTNNTLC
VANIRSVDSTINNIVTDNYNKHQRRNNCHSAATPIVQLQGDSN
>Q92831|PCAF_HUMAN Histone acetyltransferase PCAF - Homo sapiens (Human). 342-668
ILTHFPKFLSMLEEEVYSQNSPIWDQDFLSASSRTSQLGIQTVINPPPVAGTISYNSTSS
SLEQPNAGSSSPACKASSGLEANPGEKRKMTDSHVLEEAKKPRVMGDIPMELINEVMSTI
TDPAAMLGPETNFLSAHSARDEAARLEERRGVIEFHVVGNSLNQKPNKKILMWLVGLQNV
FSHQLPRMPKEYITRLVFDPKHKTLALIKDGRVIGGICFRMFPSQGFTEIVFCAVTSNEQ
VKGYGTHLMNHLKEYHIKHDILNFLTYADEYAIGYFKKQGFSKEIKIPKTKYVGYIKDYE
GATLMGCELNPRIPYTEFSVIIKKQKE
>Q01094|E2F1_HUMAN Transcription factor E2F1 - Homo sapiens (Human). 292-378
PIDVFLCPEETVGGISPGKTPSQEVTSEEENRATDSATIVSPPPSSPPSSLTTDPSQSLL
SLEQEPLLSRMGSLRAPVDEDRLSPLV
>P06400|RB_HUMAN Retinoblastoma-associated protein - Homo sapiens (Human). 793-851 no quito pfam, no es globular
PSSPLRIPGGNIYISPLKSPYKISEGLPTPTKMTPRSRILVSIGESFGTSEKFQKINQM
>P17936|IBP3_HUMAN Insulin-like growth factor-binding protein 3 - Homo sapiens (Human). 1-49.
MQRARPTLWAAALTLLVLLRGPPVARAGASSGGLGPVVRCEPCDARALA
>P17936|IBP3_HUMAN Insulin-like growth factor-binding protein 3 - Homo sapiens (Human). 90-222.
SGLRCQPS
PDEARPLQALLDGRGLCVNASAVSRLRAYLLPAPPAPGNASESEEDRSAGSVESPSVSST
HRVSDPKFHPLHSKIIIIKKGHAKDSQRYKVDYESQSTDTQNFSSESKRETEYGPCRREM
EDTLN
>P17936|IBP3_HUMAN Insulin-like growth factor-binding protein 3 - Homo sapiens (Human). 276-291.
TTKGKEDVHCYSMQSK
>P20226|TBP_HUMAN TATA-box-binding protein - Homo sapiens (Human). 100-169.
AAVQQSTSQQATQGTSGQAPQLFHSQTLTTAPLPGTTPLYPSPMTPMTPITPATPASESS
GIVPQLQNIV
>P20226|TBP_HUMAN TATA-box-binding protein - Homo sapiens (Human). 236-260
KYARVVQKLGFPAKFLDFKIQNMVG
>P20226|TBP_HUMAN TATA-box-binding protein - Homo sapiens (Human). 327-339
NIYPILKGFRKTT
>P38936|CDN1A_HUMAN Cyclin-dependent kinase inhibitor 1 - Homo sapiens (Human). 130-164
SPGGPGDSQGRKRRQTSMTDFYHSKRRLIFSKRKP
>Q14192|FHL2_HUMAN Four and a half LIM domains protein 2 - Homo sapiens (Human). 1-50
MTERFDCHHCNESLFGKKYILREESPYCVVCFETLFANTCEECGKPIGCD
